# Supplementary material for: How similar should collaborators be in inter-organizational learning: Optimal cognitive proximity and knowledge complexity
Source: PLoS One. 2025 Dec 19;20(12):e0338402. doi: 10.1371/journal.pone.0338402 (PMC12716722; doi:10.1371/journal.pone.0338402)
Supplement: S2 Dataset — (CSV) [file pone.0338402.s002.csv]

window_id	dyad_id	assignee_id_1	assignee_id_2	intensity	performance	cognitive_lag	sq_cog_lag	cog_comp_lag	sq_cog_comp_lag	complexity_lag	social_lag	geographic	institutional_type	tenure_lag	size_lag	stock_lag
31	00012a7f-0cfd-47ee-9118-d58d7f7cc1b5__ad9486e9-bf77-4f57-aff2-e52f57363265	27121	22065	1	1.3862944	.40000001	.16000001	.57933539	.23173416	1.4483384	0	0	Private-Private	3.5	2.3513753	1.7917595
32	00012a7f-0cfd-47ee-9118-d58d7f7cc1b5__ad9486e9-bf77-4f57-aff2-e52f57363265	27121	22065	1	1.3862944	.40000001	.16000001	.52678823	.21071531	1.3169706	1	0	Private-Private	4.5	2.3513753	1.704748
33	00012a7f-0cfd-47ee-9118-d58d7f7cc1b5__ad9486e9-bf77-4f57-aff2-e52f57363265	27121	22065	1	1.3862944	.40000001	.16000001	.48751983	.19500795	1.2187996	1	0	Private-Private	5.5	2.3513753	1.6094379
34	00012a7f-0cfd-47ee-9118-d58d7f7cc1b5__ad9486e9-bf77-4f57-aff2-e52f57363265	27121	22065	1	1.3862944	.33333334	.11111112	.44849929	.14949977	1.3454978	1	0	Private-Private	6.5	2.3513753	1.704748
19	0005f373-819f-4950-96fb-47e4c6366d24__c0204124-8497-4c73-b44b-82bd204757de	9217	3578	2	4.388257	.14705883	.021626299	.47973204	.070548832	3.2621777	0	7.672177906958708	Private-Private	13	7.0107632	6.2353907
20	0005f373-819f-4950-96fb-47e4c6366d24__c0204124-8497-4c73-b44b-82bd204757de	9217	3578	2	4.388257	.14705883	.021626299	.49199051	.072351545	3.3455353	1	7.672177906958708	Private-Private	14	7.0107632	6.8931489
21	0005f373-819f-4950-96fb-47e4c6366d24__c0204124-8497-4c73-b44b-82bd204757de	9217	3578	2	4.388257	.10638298	.011317339	.34634843	.03684558	3.2556753	1	7.672177906958708	Private-Private	15	7.0107632	7.3836789
22	0005f373-819f-4950-96fb-47e4c6366d24__c0204124-8497-4c73-b44b-82bd204757de	9217	3578	2	4.388257	.09259259	.0085733877	.30948806	.0286563	3.3424711	1	7.672177906958708	Private-Private	16	7.0107632	7.7950292
23	0005f373-819f-4950-96fb-47e4c6366d24__c0204124-8497-4c73-b44b-82bd204757de	9217	3578	1	4.4188404	.086206898	.0074316291	.29325908	.025280956	3.4018054	1	7.672177906958708	Private-Private	17	7.0107632	7.9045196
19	0005f373-819f-4950-96fb-47e4c6366d24__e1e3014d-ea39-4ebc-95c8-a81b3ae363ed	9217	2696	2	3.8815639	.125	.015625	.26609534	.033261918	2.1287627	0	7.370857364096318	Private-Public	11	7.3392129	9.1652384
20	0005f373-819f-4950-96fb-47e4c6366d24__e1e3014d-ea39-4ebc-95c8-a81b3ae363ed	9217	2696	2	3.8815639	.13043478	.017013231	.27931428	.036432292	2.1414094	1	7.370857364096318	Private-Public	12	7.3392129	9.4802151
21	0005f373-819f-4950-96fb-47e4c6366d24__e1e3014d-ea39-4ebc-95c8-a81b3ae363ed	9217	2696	2	3.8815639	.12244898	.014993753	.29584169	.036225513	2.4160404	1	7.370857364096318	Private-Public	13	7.3392129	9.6564674
22	0005f373-819f-4950-96fb-47e4c6366d24__e1e3014d-ea39-4ebc-95c8-a81b3ae363ed	9217	2696	2	3.8815639	.12765957	.016296966	.36822692	.047007691	2.8844442	1	7.370857364096318	Private-Public	14	7.3392129	9.7067728
23	0005f373-819f-4950-96fb-47e4c6366d24__e1e3014d-ea39-4ebc-95c8-a81b3ae363ed	9217	2696	1	4.3820267	.13043478	.017013231	.33634171	.043870654	2.5786197	1	7.370857364096318	Private-Public	15	7.3392129	9.7425556
43	000778f8-f303-4955-b924-7eed6bef8103__e29ffa56-eefe-4450-a47f-3d88d0d5feae	36875	110	1	0	.019323671	.00037340427	.030021949	.00058013428	1.5536358	0	3.751939999063874	Private-Private	26.5	9.112011	12.892381
44	000778f8-f303-4955-b924-7eed6bef8103__e29ffa56-eefe-4450-a47f-3d88d0d5feae	36875	110	1	0	.019417476	.00037703838	.044634078	.00086668116	2.298655	1	3.751939999063874	Private-Private	27.5	9.112011	12.887707
45	000778f8-f303-4955-b924-7eed6bef8103__e29ffa56-eefe-4450-a47f-3d88d0d5feae	36875	110	1	0	.019323671	.00037340427	.046334509	.00089535286	2.3978109	1	3.751939999063874	Private-Private	28.5	9.112011	12.86664
43	000c59a4-0c20-4351-baa3-3980b8ea2663__d3685733-a706-4d01-aee4-fc900cc9c8fe	49116	49115	1	.69314718	1	1	1.8335646	1.8335646	1.8335646	0	9.236270299062779	Private-Private	1	2.6741486	.69314718
44	000c59a4-0c20-4351-baa3-3980b8ea2663__d3685733-a706-4d01-aee4-fc900cc9c8fe	49116	49115	1	.69314718	.75	.5625	1.4469345	1.0852008	1.9292459	1	9.236270299062779	Private-Private	2	2.6741486	1.8718022
45	000c59a4-0c20-4351-baa3-3980b8ea2663__d3685733-a706-4d01-aee4-fc900cc9c8fe	49116	49115	1	.69314718	.75	.5625	1.4387264	1.0790448	1.9183018	1	9.236270299062779	Private-Private	3	2.6741486	2.0149031
42	002226b4-d79c-441b-90c0-d4484458971e__c79cc02d-2d46-4b73-8086-d458a4ab6ddc	46741	43024	2	.4054651	.2	.040000003	.3907055	.078141101	1.9535275	0	9.397434903277228	Private-Private	5.5	3.713572	2.9704144
43	002226b4-d79c-441b-90c0-d4484458971e__c79cc02d-2d46-4b73-8086-d458a4ab6ddc	46741	43024	2	.4054651	.15384616	.023668641	.18949553	.029153161	1.2317209	1	9.397434903277228	Private-Private	6.5	3.713572	3.3141861
44	002226b4-d79c-441b-90c0-d4484458971e__c79cc02d-2d46-4b73-8086-d458a4ab6ddc	46741	43024	2	.4054651	.15384616	.023668641	.31899095	.049075533	2.073441	1	9.397434903277228	Private-Private	7.5	3.713572	3.3322046
45	002226b4-d79c-441b-90c0-d4484458971e__c79cc02d-2d46-4b73-8086-d458a4ab6ddc	46741	43024	2	.4054651	.16666667	.02777778	.23706852	.039511424	1.4224111	1	9.397434903277228	Private-Private	8.5	3.713572	3.1780539
22	0022bdf7-ad51-47c6-addc-86267fe2051e__6f19763e-8bc5-40b7-a978-e2f85861c50d	14044	17051	1	2.1972246	.5	.25	1.0221057	.51105285	2.0442114	0	6.691119068973656		2.5	2.2512918	3.1570003
23	0022bdf7-ad51-47c6-addc-86267fe2051e__6f19763e-8bc5-40b7-a978-e2f85861c50d	14044	17051	1	2.1972246	.5	.25	.5079096	.2539548	1.0158192	1	6.691119068973656		3.5	2.2512918	3.1570003
24	0022bdf7-ad51-47c6-addc-86267fe2051e__6f19763e-8bc5-40b7-a978-e2f85861c50d	14044	17051	1	2.1972246	.5	.25	.63177711	.31588855	1.2635542	1	6.691119068973656		4.5	2.2512918	3.198673
25	0022bdf7-ad51-47c6-addc-86267fe2051e__6f19763e-8bc5-40b7-a978-e2f85861c50d	14044	17051	1	2.1972246	.5	.25	.23771641	.1188582	.47543281	1	6.691119068973656		5.5	2.2512918	2.5257287
20	0022bdf7-ad51-47c6-addc-86267fe2051e__7cd1ea63-c37c-4c50-9199-1e74f9e2cdf5	14044	6	2	4.1743875	.15000001	.022500001	.44836119	.067254178	2.9890745	0	8.070489918759147	Private-Private	12.5	5.7071104	7.2909746
21	0022bdf7-ad51-47c6-addc-86267fe2051e__7cd1ea63-c37c-4c50-9199-1e74f9e2cdf5	14044	6	2	4.1743875	.16666667	.02777778	.43905133	.073175222	2.6343079	1	8.070489918759147	Private-Private	13.5	5.7071104	7.2345381
22	0022bdf7-ad51-47c6-addc-86267fe2051e__7cd1ea63-c37c-4c50-9199-1e74f9e2cdf5	14044	6	2	4.1743875	.14285715	.020408165	.47983965	.068548523	3.3588774	1	8.070489918759147	Private-Private	14.5	5.7071104	7.274826
23	0022bdf7-ad51-47c6-addc-86267fe2051e__7cd1ea63-c37c-4c50-9199-1e74f9e2cdf5	14044	6	2	4.1743875	.15789473	.024930745	.47391877	.074829273	3.0014856	1	8.070489918759147	Private-Private	15.5	5.7071104	7.1712728
24	0022bdf7-ad51-47c6-addc-86267fe2051e__7cd1ea63-c37c-4c50-9199-1e74f9e2cdf5	14044	6	1	3.2188759	.15789473	.024930745	.31526294	.049778357	1.9966654	1	8.070489918759147	Private-Private	16.5	5.7071104	7.0548816
24	003677dc-428e-4442-b573-00fb1c2dc35f__9df9e3d7-af0b-4e2a-a5b6-d0d41f37338e	19985	19984	2	6.1257768	1	1	3.5320907	3.5320907	3.5320907	0	2.298225956693723	Private-Private	1	1.6094379	1.0986123
25	003677dc-428e-4442-b573-00fb1c2dc35f__9df9e3d7-af0b-4e2a-a5b6-d0d41f37338e	19985	19984	2	6.1257768	1	1	3.4601545	3.4601545	3.4601545	1	2.298225956693723	Private-Private	2	1.6094379	1.0986123
26	003677dc-428e-4442-b573-00fb1c2dc35f__9df9e3d7-af0b-4e2a-a5b6-d0d41f37338e	19985	19984	2	6.1257768	1	1	3.622365	3.622365	3.622365	1	2.298225956693723	Private-Private	3	1.6094379	1.0986123
27	003677dc-428e-4442-b573-00fb1c2dc35f__9df9e3d7-af0b-4e2a-a5b6-d0d41f37338e	19985	19984	2	6.1257768	1	1	3.7373216	3.7373216	3.7373216	1	2.298225956693723	Private-Private	4	1.6094379	1.0986123
43	003a1ab8-5b19-4d40-9dbe-062c5d8726e1__02ade7b3-a6b2-47b6-9235-45b28bc1274e	37003	255	1	2.7725887	.32258064	.10405827	.66438276	.21431701	2.0595865	3	7.381910137531939	Private-Private	26.5	6.880898	7.6011524
44	003a1ab8-5b19-4d40-9dbe-062c5d8726e1__02ade7b3-a6b2-47b6-9235-45b28bc1274e	37003	255	1	2.7725887	.30158731	.090954907	.65414	.19728032	2.1689904	1	7.381910137531939	Private-Private	27.5	6.880898	7.625351
45	003a1ab8-5b19-4d40-9dbe-062c5d8726e1__02ade7b3-a6b2-47b6-9235-45b28bc1274e	37003	255	2	2.1400661	.27692309	.076686397	.67669427	.18739226	2.4436181	1	7.381910137531939	Private-Private	28.5	6.880898	7.6270576
44	003a1ab8-5b19-4d40-9dbe-062c5d8726e1__06a5bcee-4085-48ef-9531-c0d401fd0d87	37003	10150	1	0	.16129032	.026014566	.29041898	.046841767	1.8005977	4	9.719555182210044	Private-Private	27.5	5.997695	6.075346
45	003a1ab8-5b19-4d40-9dbe-062c5d8726e1__06a5bcee-4085-48ef-9531-c0d401fd0d87	37003	10150	1	0	.2	.040000003	.42910156	.085820317	2.1455078	1	9.719555182210044	Private-Private	28.5	5.997695	6.1147876
41	003a1ab8-5b19-4d40-9dbe-062c5d8726e1__27d1bfbd-a846-48fc-9740-190e6b877e27	37003	152	1	1.0986123	.16528925	.027320538	.29191896	.04825107	1.7661098	3	5.746255158671445	Private-Public	24.5	9.1322708	10.408119
42	003a1ab8-5b19-4d40-9dbe-062c5d8726e1__27d1bfbd-a846-48fc-9740-190e6b877e27	37003	152	2	.91629076	.18699187	.034965958	.39786977	.074398406	2.1277382	1	5.746255158671445	Private-Public	25.5	9.1322708	10.282523
43	003a1ab8-5b19-4d40-9dbe-062c5d8726e1__27d1bfbd-a846-48fc-9740-190e6b877e27	37003	152	2	.91629076	.2173913	.047258977	.38425952	.08353468	1.7675939	1	5.746255158671445	Private-Public	26.5	9.1322708	10.223812
44	003a1ab8-5b19-4d40-9dbe-062c5d8726e1__27d1bfbd-a846-48fc-9740-190e6b877e27	37003	152	2	.91629076	.23423423	.054865673	.4217616	.098791003	1.8005977	1	5.746255158671445	Private-Public	27.5	9.1322708	10.138185
45	003a1ab8-5b19-4d40-9dbe-062c5d8726e1__27d1bfbd-a846-48fc-9740-190e6b877e27	37003	152	2	.4054651	.23148148	.053583674	.49664533	.11496419	2.1455078	1	5.746255158671445	Private-Public	28.5	9.1322708	9.9633589
37	003a1ab8-5b19-4d40-9dbe-062c5d8726e1__874a37b8-58bc-4ca8-a8dd-0165265efe86	37003	4183	1	0	.33333334	.11111112	.98184192	.32728064	2.9455256	0	7.315750302145604	Private-Private	16	5.7636223	5.7589016
38	003a1ab8-5b19-4d40-9dbe-062c5d8726e1__874a37b8-58bc-4ca8-a8dd-0165265efe86	37003	4183	1	0	.5	.25	1.4803243	.74016213	2.9606485	1	7.315750302145604	Private-Private	17	5.7636223	6.4661446
39	003a1ab8-5b19-4d40-9dbe-062c5d8726e1__874a37b8-58bc-4ca8-a8dd-0165265efe86	37003	4183	1	0	.53846157	.28994086	1.8225943	.98139703	3.3848178	1	7.315750302145604	Private-Private	18	5.7636223	6.765039
40	003a1ab8-5b19-4d40-9dbe-062c5d8726e1__874a37b8-58bc-4ca8-a8dd-0165265efe86	37003	4183	1	0	.5	.25	1.4836123	.74180615	2.9672246	1	7.315750302145604	Private-Private	19	5.7636223	6.81564
39	003a1ab8-5b19-4d40-9dbe-062c5d8726e1__8c72b9a0-4b46-476c-aae2-3c1bb5540b13	37003	1865	1	.69314718	.29166666	.08506944	1.0238495	.29862276	3.5103412	4	6.113371933632856	Private-Public	21	6.0764947	6.9998784
40	003a1ab8-5b19-4d40-9dbe-062c5d8726e1__8c72b9a0-4b46-476c-aae2-3c1bb5540b13	37003	1865	1	.69314718	.27450982	.075355642	.96731925	.26553863	3.5238056	1	6.113371933632856	Private-Public	22	6.0764947	7.1918058
41	003a1ab8-5b19-4d40-9dbe-062c5d8726e1__8c72b9a0-4b46-476c-aae2-3c1bb5540b13	37003	1865	1	.69314718	.26923078	.072485216	.96814507	.26065448	3.5959673	1	6.113371933632856	Private-Public	23	6.0764947	7.334003
42	003a1ab8-5b19-4d40-9dbe-062c5d8726e1__8c72b9a0-4b46-476c-aae2-3c1bb5540b13	37003	1865	1	.69314718	.29310346	.085909635	.99360764	.29122981	3.3899553	1	6.113371933632856	Private-Public	24	6.0764947	7.3274522
38	004780fb-5676-4aa8-aa14-ea004622489a__21aa3f9d-28d1-426e-998a-1d972b52fd17	18440	1579	1	0	.050000001	.0025000002	.095689721	.0047844863	1.9137944	0	6.221321643746797	Private-Private	28	7.5408869	9.18927
39	004780fb-5676-4aa8-aa14-ea004622489a__21aa3f9d-28d1-426e-998a-1d972b52fd17	18440	1579	1	0	.047058824	.002214533	.10455669	.004920315	2.2218297	1	6.221321643746797	Private-Private	29	7.5408869	9.4703169
40	004780fb-5676-4aa8-aa14-ea004622489a__21aa3f9d-28d1-426e-998a-1d972b52fd17	18440	1579	1	0	.045977011	.0021138855	.08827018	.0040583988	1.9198765	1	6.221321643746797	Private-Private	30	7.5408869	9.6155052
41	004780fb-5676-4aa8-aa14-ea004622489a__21aa3f9d-28d1-426e-998a-1d972b52fd17	18440	1579	1	0	.042105265	.0017728533	.092798978	.0039073257	2.2039757	1	6.221321643746797	Private-Private	31	7.5408869	9.8806534
31	00484ded-db0b-46e2-8951-a67247868637__13575860-38a4-44fb-b726-557a7a221722	26696	3351	1	0	.029411765	.00086505193	.11290109	.0033206204	3.8386371	0	6.897248147160012	Private-Private	14	6.3969297	6.4520488
32	00484ded-db0b-46e2-8951-a67247868637__13575860-38a4-44fb-b726-557a7a221722	26696	3351	1	0	.029411765	.00086505193	.10819086	.0031820843	3.6784894	1	6.897248147160012	Private-Private	15	6.3969297	6.617403
33	00484ded-db0b-46e2-8951-a67247868637__13575860-38a4-44fb-b726-557a7a221722	26696	3351	1	0	.029411765	.00086505193	.09223298	.0027127347	3.1359212	1	6.897248147160012	Private-Private	16	6.3969297	6.6127129
34	00484ded-db0b-46e2-8951-a67247868637__13575860-38a4-44fb-b726-557a7a221722	26696	3351	1	0	.028571429	.00081632653	.11029876	.0031513933	3.8604567	1	6.897248147160012	Private-Private	17	6.3969297	6.6745615
20	004dfbd9-a598-4b6a-9d5c-cf5c50da23e9__993bc320-0bdf-4653-a83c-228b1dfcf6d7	3048	6748	1	1.7917595	.11764706	.013840831	.44628653	.052504301	3.7934356	0	0	Private-Private	13.5	4.5053496	5.8318825
21	004dfbd9-a598-4b6a-9d5c-cf5c50da23e9__993bc320-0bdf-4653-a83c-228b1dfcf6d7	3048	6748	1	1.7917595	.11111111	.012345679	.43345752	.048161946	3.9011176	1	0	Private-Private	14.5	4.5053496	5.8749309
22	004dfbd9-a598-4b6a-9d5c-cf5c50da23e9__993bc320-0bdf-4653-a83c-228b1dfcf6d7	3048	6748	1	1.7917595	.11111111	.012345679	.44347492	.049274988	3.9912741	1	0	Private-Private	15.5	4.5053496	5.9135032
23	004dfbd9-a598-4b6a-9d5c-cf5c50da23e9__993bc320-0bdf-4653-a83c-228b1dfcf6d7	3048	6748	1	1.7917595	.11111111	.012345679	.42369944	.047077715	3.8132949	1	0	Private-Private	16.5	4.5053496	5.7462034
42	0051a724-1aa4-424c-bf63-94e4740e81a1__0b2101c5-533e-471a-b242-72e77f817070	38332	981	3	.98082924	.13333334	.01777778	.30468124	.040624171	2.2851093	2	8.214641856204489	Private-Private	25	7.7220135	10.619007
43	0051a724-1aa4-424c-bf63-94e4740e81a1__0b2101c5-533e-471a-b242-72e77f817070	38332	981	3	.98082924	.11320755	.01281595	.24778238	.028050836	2.1887443	1	8.214641856204489	Private-Private	26	7.7220135	10.569392
44	0051a724-1aa4-424c-bf63-94e4740e81a1__0b2101c5-533e-471a-b242-72e77f817070	38332	981	3	.98082924	.10576923	.011187131	.21034786	.022248333	1.9887434	1	8.214641856204489	Private-Private	27	7.7220135	10.485424
45	0051a724-1aa4-424c-bf63-94e4740e81a1__0b2101c5-533e-471a-b242-72e77f817070	38332	981	3	.98082924	.094339624	.0088999644	.22765021	.021476435	2.4130921	1	8.214641856204489	Private-Private	28	7.7220135	10.465201
39	0051a724-1aa4-424c-bf63-94e4740e81a1__16af4959-f791-4480-8511-c672d603ab3e	38332	1210	1	0	.34999999	.12249999	1.09682	.38388699	3.1337714	3	8.283264114583551	Private-Private	21.5	5.3542252	6.2813315
40	0051a724-1aa4-424c-bf63-94e4740e81a1__16af4959-f791-4480-8511-c672d603ab3e	38332	1210	2	.4054651	.36842105	.13573407	.68307579	.25165948	1.8540628	1	8.283264114583551	Private-Private	22.5	5.3542252	6.565969
41	0051a724-1aa4-424c-bf63-94e4740e81a1__16af4959-f791-4480-8511-c672d603ab3e	38332	1210	2	.4054651	.44444445	.19753087	1.2508035	.55591261	2.8143077	1	8.283264114583551	Private-Private	23.5	5.3542252	6.8632808
42	0051a724-1aa4-424c-bf63-94e4740e81a1__16af4959-f791-4480-8511-c672d603ab3e	38332	1210	5	.18232156	.38095239	.14512472	1.5188613	.57861382	3.987011	1	8.283264114583551	Private-Private	24.5	5.3542252	7.1106963
43	0051a724-1aa4-424c-bf63-94e4740e81a1__16af4959-f791-4480-8511-c672d603ab3e	38332	1210	5	.18232156	.5	.25	1.3185276	.65926379	2.6370552	1	8.283264114583551	Private-Private	25.5	5.3542252	7.181972
44	0051a724-1aa4-424c-bf63-94e4740e81a1__16af4959-f791-4480-8511-c672d603ab3e	38332	1210	5	.18232156	.47368422	.22437674	1.2881113	.61015797	2.719346	1	8.283264114583551	Private-Private	26.5	5.3542252	6.9911771
45	0051a724-1aa4-424c-bf63-94e4740e81a1__16af4959-f791-4480-8511-c672d603ab3e	38332	1210	4	0	.47368422	.22437674	1.6241581	.76933807	3.4287782	1	8.283264114583551	Private-Private	27.5	5.3542252	6.9879518
45	0051a724-1aa4-424c-bf63-94e4740e81a1__1f8bc0fd-6fc0-4592-849a-9c009662dbba	38332	23	1	0	.11111111	.012345679	.31165159	.034627952	2.8048642	2	8.042176081411361	Private-Private	28	7.6987095	10.017241
45	0051a724-1aa4-424c-bf63-94e4740e81a1__2315b18c-580f-404f-97e8-7100ed8de41d	38332	24022	2	0	.25	.0625	.53637695	.13409424	2.1455078	3	9.100802862010418	Private-Private	16	6.9702606	6.9603477
40	0051a724-1aa4-424c-bf63-94e4740e81a1__23f72f9c-9a06-4b12-858b-27bb97f21e30	38332	8579	1	2.7725887	.375	.140625	.11848029	.044430111	.31594744	2	9.167827454294393	Private-Private	15.5	5.971262	6.5944133
41	0051a724-1aa4-424c-bf63-94e4740e81a1__23f72f9c-9a06-4b12-858b-27bb97f21e30	38332	8579	1	2.7725887	.42857143	.18367347	.34799314	.14913993	.811984	1	9.167827454294393	Private-Private	16.5	5.971262	6.8966942
42	0051a724-1aa4-424c-bf63-94e4740e81a1__23f72f9c-9a06-4b12-858b-27bb97f21e30	38332	8579	1	2.7725887	.375	.140625	.51104045	.19164017	1.3627745	1	9.167827454294393	Private-Private	17.5	5.971262	7.1304989
43	0051a724-1aa4-424c-bf63-94e4740e81a1__23f72f9c-9a06-4b12-858b-27bb97f21e30	38332	8579	1	2.7725887	.5	.25	.39517501	.1975875	.79035002	1	9.167827454294393	Private-Private	18.5	5.971262	7.184629
44	0051a724-1aa4-424c-bf63-94e4740e81a1__23f72f9c-9a06-4b12-858b-27bb97f21e30	38332	8579	1	0	.53846157	.28994086	.4857434	.26155415	.90209484	1	9.167827454294393	Private-Private	19.5	5.971262	7.0466471
45	0051a724-1aa4-424c-bf63-94e4740e81a1__23f72f9c-9a06-4b12-858b-27bb97f21e30	38332	8579	1	0	.58333331	.34027776	1.2515461	.73006862	2.1455078	1	9.167827454294393	Private-Private	20.5	5.971262	7.0116649
38	0051a724-1aa4-424c-bf63-94e4740e81a1__347fb395-83eb-40a2-a562-265e0791c0fd	38332	24906	1	0	.46153846	.21301775	.56941235	.2628057	1.2337267	0	7.928927363604196	Private-Private	5.5	4.6867499	4.7999144
39	0051a724-1aa4-424c-bf63-94e4740e81a1__347fb395-83eb-40a2-a562-265e0791c0fd	38332	24906	1	0	.47058824	.22145329	.69195944	.32562798	1.4704138	1	7.928927363604196	Private-Private	6.5	4.6867499	6.1388063
40	0051a724-1aa4-424c-bf63-94e4740e81a1__347fb395-83eb-40a2-a562-265e0791c0fd	38332	24906	2	0	.47058824	.22145329	.53843957	.25338334	1.1441841	1	7.928927363604196	Private-Private	7.5	4.6867499	6.4853983
41	0051a724-1aa4-424c-bf63-94e4740e81a1__347fb395-83eb-40a2-a562-265e0791c0fd	38332	24906	2	0	.52941179	.28027683	1.2302763	.65132278	2.3238552	1	7.928927363604196	Private-Private	8.5	4.6867499	6.8238301
42	0051a724-1aa4-424c-bf63-94e4740e81a1__347fb395-83eb-40a2-a562-265e0791c0fd	38332	24906	1	0	.40000001	.16000001	1.2330811	.49323246	3.0827026	1	7.928927363604196	Private-Private	9.5	4.6867499	7.0896602
43	0051a724-1aa4-424c-bf63-94e4740e81a1__347fb395-83eb-40a2-a562-265e0791c0fd	38332	24906	1	0	.3888889	.15123457	1.0646425	.41402766	2.7376523	1	7.928927363604196	Private-Private	10.5	4.6867499	7.1467724
44	0051a724-1aa4-424c-bf63-94e4740e81a1__347fb395-83eb-40a2-a562-265e0791c0fd	38332	24906	2	0	.42857143	.18367347	1.2378104	.53049016	2.8882241	1	7.928927363604196	Private-Private	11.5	4.6867499	6.9503355
45	0051a724-1aa4-424c-bf63-94e4740e81a1__347fb395-83eb-40a2-a562-265e0791c0fd	38332	24906	1	0	.35714287	.12755102	1.3747009	.49096462	3.8491626	1	7.928927363604196	Private-Private	12.5	4.6867499	6.9450512
42	0051a724-1aa4-424c-bf63-94e4740e81a1__5b4aed01-24f4-4650-93ce-c3eac7857a38	38332	4597	1	2.8332133	.34615386	.11982249	.47172964	.16329104	1.3627745	2	7.413942841681349	Private-Private	20	5.523459	7.3883281
43	0051a724-1aa4-424c-bf63-94e4740e81a1__5b4aed01-24f4-4650-93ce-c3eac7857a38	38332	4597	1	2.8332133	.36000001	.1296	.28452602	.10242937	.79035002	1	7.413942841681349	Private-Private	21	5.523459	7.4593387
44	0051a724-1aa4-424c-bf63-94e4740e81a1__5b4aed01-24f4-4650-93ce-c3eac7857a38	38332	4597	1	2.8332133	.34615386	.11982249	.31226361	.10809126	.90209484	1	7.413942841681349	Private-Private	22	5.523459	7.3098817
45	0051a724-1aa4-424c-bf63-94e4740e81a1__5b4aed01-24f4-4650-93ce-c3eac7857a38	38332	4597	1	2.8332133	.26923078	.072485216	.38729742	.10427239	1.4385332	1	7.413942841681349	Private-Private	23	5.523459	7.2706609
42	0051a724-1aa4-424c-bf63-94e4740e81a1__7483cf40-057f-4dcb-afae-7966cc8c5d8c	38332	21734	1	1.0986123	.3125	.09765625	1.1074742	.3460857	3.5439174	3	9.104932790852084	Private-Private	18.5	5.1149955	7.0626202
43	0051a724-1aa4-424c-bf63-94e4740e81a1__7483cf40-057f-4dcb-afae-7966cc8c5d8c	38332	21734	2	.69314718	.33333334	.11111112	1.0657563	.35525215	3.197269	1	9.104932790852084	Private-Private	19.5	5.1149955	7.1224632
44	0051a724-1aa4-424c-bf63-94e4740e81a1__7483cf40-057f-4dcb-afae-7966cc8c5d8c	38332	21734	2	.69314718	.23076923	.053254437	.73811668	.17033462	3.1985056	1	9.104932790852084	Private-Private	20.5	5.1149955	6.9416733
45	0051a724-1aa4-424c-bf63-94e4740e81a1__7483cf40-057f-4dcb-afae-7966cc8c5d8c	38332	21734	2	.69314718	.27272728	.074380167	.95944542	.26166692	3.5179665	1	9.104932790852084	Private-Private	21.5	5.1149955	6.9236288
44	0051a724-1aa4-424c-bf63-94e4740e81a1__7fc057ee-3958-410a-95c5-495340809bbf	38332	15272	2	.4054651	.42857143	.18367347	.77168471	.33072203	1.8005977	3	8.154943287793069	Private-Private	24.5	5.3254461	6.9814701
45	0051a724-1aa4-424c-bf63-94e4740e81a1__7fc057ee-3958-410a-95c5-495340809bbf	38332	15272	2	.4054651	.46153846	.21301775	.99023438	.45703125	2.1455078	1	8.154943287793069	Private-Private	25.5	5.3254461	6.957973
43	0051a724-1aa4-424c-bf63-94e4740e81a1__99191f68-618f-49b9-8064-a4bbd491f2f1	38332	21417	1	0	.15384616	.023668641	.12159231	.018706512	.79035002	0	8.271633218850758	Private-Private	12	4.5053496	7.1094708
44	0051a724-1aa4-424c-bf63-94e4740e81a1__99191f68-618f-49b9-8064-a4bbd491f2f1	38332	21417	1	0	.16666667	.02777778	.15034914	.025058191	.90209484	1	8.271633218850758	Private-Private	13	4.5053496	6.9314718
45	0051a724-1aa4-424c-bf63-94e4740e81a1__99191f68-618f-49b9-8064-a4bbd491f2f1	38332	21417	1	0	.18181819	.033057854	.2615515	.047554821	1.4385332	1	8.271633218850758	Private-Private	14	4.5053496	6.9177055
41	0051a724-1aa4-424c-bf63-94e4740e81a1__9bec6c47-15e8-4e01-a9b2-622cd0483d06	38332	1005	2	0	.089552239	.0080196038	.22736137	.020360721	2.5388687	2	7.541116553328148	Private-Private	23.5	8.1010714	10.982195
42	0051a724-1aa4-424c-bf63-94e4740e81a1__9bec6c47-15e8-4e01-a9b2-622cd0483d06	38332	1005	2	0	.10218978	.010442751	.3066068	.031332079	3.0003664	1	7.541116553328148	Private-Private	24.5	8.1010714	11.03514
43	0051a724-1aa4-424c-bf63-94e4740e81a1__9bec6c47-15e8-4e01-a9b2-622cd0483d06	38332	1005	4	0	.092857145	.0086224489	.25220954	.023419457	2.7161026	1	7.541116553328148	Private-Private	25.5	8.1010714	11.043714
44	0051a724-1aa4-424c-bf63-94e4740e81a1__9bec6c47-15e8-4e01-a9b2-622cd0483d06	38332	1005	4	0	.084507041	.0071414397	.22315012	.018857755	2.6406097	1	7.541116553328148	Private-Private	26.5	8.1010714	11.08976
45	0051a724-1aa4-424c-bf63-94e4740e81a1__9bec6c47-15e8-4e01-a9b2-622cd0483d06	38332	1005	2	0	.074829929	.0055995183	.22898354	.017134823	3.0600529	1	7.541116553328148	Private-Private	27.5	8.1010714	11.141876
39	0051a724-1aa4-424c-bf63-94e4740e81a1__c8488c54-569a-405c-b64b-eede256cd4cf	38332	31811	1	0	.27272728	.074380167	.25454134	.069420367	.93331826	3	8.271633218850758	Private-Private	4	4.5325994	6.0626216
40	0051a724-1aa4-424c-bf63-94e4740e81a1__c8488c54-569a-405c-b64b-eede256cd4cf	38332	31811	1	0	.27272728	.074380167	.086167485	.023500223	.31594744	1	8.271633218850758	Private-Private	5	4.5325994	6.4272971
41	0051a724-1aa4-424c-bf63-94e4740e81a1__c8488c54-569a-405c-b64b-eede256cd4cf	38332	31811	1	0	.25	.0625	.202996	.050749	.811984	1	8.271633218850758	Private-Private	6	4.5325994	6.7827587
42	0051a724-1aa4-424c-bf63-94e4740e81a1__c8488c54-569a-405c-b64b-eede256cd4cf	38332	31811	1	0	.14285715	.020408165	.19468208	.027811727	1.3627745	1	8.271633218850758	Private-Private	7	4.5325994	7.0488205
40	0051a724-1aa4-424c-bf63-94e4740e81a1__cbe34fb1-40ac-4d22-8e43-f7565135b7dd	38332	2817	1	2.8903718	.12345679	.015241579	.22889665	.028258845	1.8540628	3	6.88179034631862	Private-Private	20	6.9122453	8.8375359
41	0051a724-1aa4-424c-bf63-94e4740e81a1__cbe34fb1-40ac-4d22-8e43-f7565135b7dd	38332	2817	2	2.4849067	.15000001	.022500001	.42214617	.063321926	2.8143077	1	6.88179034631862	Private-Private	21	6.9122453	8.9182482
42	0051a724-1aa4-424c-bf63-94e4740e81a1__cbe34fb1-40ac-4d22-8e43-f7565135b7dd	38332	2817	2	2.4849067	.16455697	.027078995	.65609044	.10796425	3.987011	1	6.88179034631862	Private-Private	22	6.9122453	8.9130116
43	0051a724-1aa4-424c-bf63-94e4740e81a1__cbe34fb1-40ac-4d22-8e43-f7565135b7dd	38332	2817	2	2.4849067	.1392405	.019387918	.38119209	.053077377	2.7376523	1	6.88179034631862	Private-Private	23	6.9122453	8.832077
44	0051a724-1aa4-424c-bf63-94e4740e81a1__cbe34fb1-40ac-4d22-8e43-f7565135b7dd	38332	2817	1	1.7917595	.11688311	.013661662	.33758461	.039457943	2.8882241	1	6.88179034631862	Private-Private	24	6.9122453	8.7579412
45	0051a724-1aa4-424c-bf63-94e4740e81a1__cbe34fb1-40ac-4d22-8e43-f7565135b7dd	38332	2817	1	1.7917595	.10126583	.010254768	.40704477	.041219726	4.019567	1	6.88179034631862	Private-Private	25	6.9122453	8.6593866
38	0051a724-1aa4-424c-bf63-94e4740e81a1__e29ffa56-eefe-4450-a47f-3d88d0d5feae	38332	110	2	.4054651	.0625	.00390625	.11952913	.0074705705	1.912466	0	6.526141330731289	Private-Private	21	9.1211815	12.211732
39	0051a724-1aa4-424c-bf63-94e4740e81a1__e29ffa56-eefe-4450-a47f-3d88d0d5feae	38332	110	3	1.8458267	.069182388	.0047862027	.2254858	.015599646	3.2592947	1	6.526141330731289	Private-Private	22	9.1211815	12.396375
40	0051a724-1aa4-424c-bf63-94e4740e81a1__e29ffa56-eefe-4450-a47f-3d88d0d5feae	38332	110	4	1.6094379	.06666667	.004444445	.11416078	.0076107192	1.7124116	1	6.526141330731289	Private-Private	23	9.1211815	12.520726
41	0051a724-1aa4-424c-bf63-94e4740e81a1__e29ffa56-eefe-4450-a47f-3d88d0d5feae	38332	110	4	1.6094379	.065934069	.0043473016	.14920129	.0098374477	2.262886	1	6.526141330731289	Private-Private	24	9.1211815	12.703996
42	0051a724-1aa4-424c-bf63-94e4740e81a1__e29ffa56-eefe-4450-a47f-3d88d0d5feae	38332	110	4	1.5581446	.072164945	.0052077794	.20352918	.014687672	2.820333	1	6.526141330731289	Private-Private	25	9.1211815	12.811584
43	0051a724-1aa4-424c-bf63-94e4740e81a1__e29ffa56-eefe-4450-a47f-3d88d0d5feae	38332	110	3	1.7917595	.062801935	.0039440831	.10709582	.0067258249	1.705295	1	6.526141330731289	Private-Private	26	9.1211815	12.895451
44	0051a724-1aa4-424c-bf63-94e4740e81a1__e29ffa56-eefe-4450-a47f-3d88d0d5feae	38332	110	2	0	.058252428	.0033933453	.076350681	.0044476124	1.3106867	1	6.526141330731289	Private-Private	27	9.1211815	12.890287
45	0051a724-1aa4-424c-bf63-94e4740e81a1__e29ffa56-eefe-4450-a47f-3d88d0d5feae	38332	110	1	0	.053140096	.0028238699	.10073723	.0053531863	1.8956915	1	6.526141330731289	Private-Private	28	9.1211815	12.86924
39	0051a724-1aa4-424c-bf63-94e4740e81a1__f2a27d2a-a6e6-43f5-a2e9-cefba74a8989	38332	41176	1	2.3978953	.18181819	.033057854	.26734796	.048608724	1.4704138	0	8.330433889312005	Private-Private	1.5	4.4942389	6.0556126
40	0051a724-1aa4-424c-bf63-94e4740e81a1__f2a27d2a-a6e6-43f5-a2e9-cefba74a8989	38332	41176	1	2.3978953	.18181819	.033057854	.20803349	.037824269	1.1441841	1	8.330433889312005	Private-Private	2.5	4.4942389	6.4224348
41	0051a724-1aa4-424c-bf63-94e4740e81a1__f2a27d2a-a6e6-43f5-a2e9-cefba74a8989	38332	41176	1	2.3978953	.16666667	.02777778	.30556715	.050927859	1.8334028	1	8.330433889312005	Private-Private	3.5	4.4942389	6.7793536
42	0051a724-1aa4-424c-bf63-94e4740e81a1__f2a27d2a-a6e6-43f5-a2e9-cefba74a8989	38332	41176	1	2.3978953	.14285715	.020408165	.31119919	.04445703	2.1783943	1	8.330433889312005	Private-Private	4.5	4.4942389	7.0488205
39	0051a724-1aa4-424c-bf63-94e4740e81a1__f3281ee9-f72c-4c5f-ac26-c820d80a8e8c	38332	278	1	2.3978953	.39130434	.15311909	.36521149	.14290884	.93331826	3	7.659168504525812	Private-Private	22	6.2567091	6.6326604
40	0051a724-1aa4-424c-bf63-94e4740e81a1__f3281ee9-f72c-4c5f-ac26-c820d80a8e8c	38332	278	1	2.3978953	.30000001	.090000004	.094784237	.028435271	.31594744	1	7.659168504525812	Private-Private	23	6.2567091	6.9231362
41	0051a724-1aa4-424c-bf63-94e4740e81a1__f3281ee9-f72c-4c5f-ac26-c820d80a8e8c	38332	278	1	2.3978953	.25	.0625	.202996	.050749	.811984	1	7.659168504525812	Private-Private	24	6.2567091	7.2769022
42	0051a724-1aa4-424c-bf63-94e4740e81a1__f3281ee9-f72c-4c5f-ac26-c820d80a8e8c	38332	278	2	1.8718022	.23255815	.054083291	.3169243	.073703326	1.3627745	1	7.659168504525812	Private-Private	25	6.2567091	7.4295206
43	0051a724-1aa4-424c-bf63-94e4740e81a1__f3281ee9-f72c-4c5f-ac26-c820d80a8e8c	38332	278	1	.69314718	.24444444	.059753086	.31263757	.07642252	1.2789719	1	7.659168504525812	Private-Private	26	6.2567091	7.5438027
44	0051a724-1aa4-424c-bf63-94e4740e81a1__f3281ee9-f72c-4c5f-ac26-c820d80a8e8c	38332	278	1	.69314718	.21276596	.045269355	.3831059	.081511892	1.8005977	1	7.659168504525812	Private-Private	27	6.2567091	7.4784522
45	0051a724-1aa4-424c-bf63-94e4740e81a1__f3281ee9-f72c-4c5f-ac26-c820d80a8e8c	38332	278	1	.69314718	.2173913	.047258977	.46641472	.1013945	2.1455078	1	7.659168504525812	Private-Private	28	6.2567091	7.5778899
41	00573cf4-803e-4437-bd29-50ee76810ac8__b72669f8-bd18-4c95-8b45-553affe9caa6	44278	44277	1	0	1	1	3.2149665	3.2149665	3.2149665	0	9.504745407835696	Private-Private	1.5	.91629076	.91629076
42	00573cf4-803e-4437-bd29-50ee76810ac8__b72669f8-bd18-4c95-8b45-553affe9caa6	44278	44277	1	0	1	1	2.6232445	2.6232445	2.6232445	1	9.504745407835696	Private-Private	2.5	.91629076	.91629076
43	00573cf4-803e-4437-bd29-50ee76810ac8__b72669f8-bd18-4c95-8b45-553affe9caa6	44278	44277	1	0	1	1	3.1206968	3.1206968	3.1206968	1	9.504745407835696	Private-Private	3.5	.91629076	.91629076
44	00573cf4-803e-4437-bd29-50ee76810ac8__b72669f8-bd18-4c95-8b45-553affe9caa6	44278	44277	1	0	1	1	2.6166608	2.6166608	2.6166608	1	9.504745407835696	Private-Private	4.5	.91629076	.91629076
43	005dabb6-0d5a-44b2-ab62-a6488cdfb134__02a5b83b-9c98-4ada-a608-0c8f68a955c4	33169	9565	1	.69314718	.25714287	.066122457	.60099643	.15454195	2.3372083	2	8.674848092753857	Private-Private	27.5	7.3225102	7.1463785
44	005dabb6-0d5a-44b2-ab62-a6488cdfb134__02a5b83b-9c98-4ada-a608-0c8f68a955c4	33169	9565	1	.69314718	.22857143	.052244898	.53456151	.12218548	2.3387065	1	8.674848092753857	Private-Private	28.5	7.3225102	7.2269359
45	005dabb6-0d5a-44b2-ab62-a6488cdfb134__02a5b83b-9c98-4ada-a608-0c8f68a955c4	33169	9565	1	.69314718	.21951219	.048185602	.56410259	.12382739	2.5698006	1	8.674848092753857	Private-Private	29.5	7.3225102	7.2232957
44	005dabb6-0d5a-44b2-ab62-a6488cdfb134__0a46750c-7c2f-4f67-affe-97d386e29509	33169	52261	1	0	.085714288	.0073469393	-.039600898	-.003394363	-.46201047	0	8.326361458458937	Private-Private	7	5.2626901	6.9980531
45	005dabb6-0d5a-44b2-ab62-a6488cdfb134__0a46750c-7c2f-4f67-affe-97d386e29509	33169	52261	1	0	.075000003	.0056250002	-.037066106	-.0027799578	-.49421471	1	8.326361458458937	Private-Private	8	5.2626901	7.009409
43	005dabb6-0d5a-44b2-ab62-a6488cdfb134__0b2101c5-533e-471a-b242-72e77f817070	33169	981	1	1.0986123	.27272728	.074380167	.34979036	.095397376	1.2825646	2	5.61216777889267	Private-Private	27.5	7.766417	10.562548
44	005dabb6-0d5a-44b2-ab62-a6488cdfb134__0b2101c5-533e-471a-b242-72e77f817070	33169	981	1	1.0986123	.28971961	.083937451	.36411509	.10549128	1.2567844	1	5.61216777889267	Private-Private	28.5	7.766417	10.487391
45	005dabb6-0d5a-44b2-ab62-a6488cdfb134__0b2101c5-533e-471a-b242-72e77f817070	33169	981	1	1.0986123	.3063063	.093823552	.37016445	.11338371	1.2084781	1	5.61216777889267	Private-Private	29.5	7.766417	10.467963
40	005dabb6-0d5a-44b2-ab62-a6488cdfb134__13672ab2-91af-4299-9d11-cc9778943eb2	33169	32179	1	.69314718	.22727273	.051652897	.3960588	.09001337	1.7426586	3	5.721509806776024	Private-Private	6.5	5.2857385	6.6808548
41	005dabb6-0d5a-44b2-ab62-a6488cdfb134__13672ab2-91af-4299-9d11-cc9778943eb2	33169	32179	1	.69314718	.22727273	.051652897	.47496331	.10794622	2.0898385	1	5.721509806776024	Private-Private	7.5	5.2857385	6.6418347
42	005dabb6-0d5a-44b2-ab62-a6488cdfb134__13672ab2-91af-4299-9d11-cc9778943eb2	33169	32179	1	.69314718	.17857143	.031887755	.41831651	.07469938	2.3425725	1	5.721509806776024	Private-Private	8.5	5.2857385	6.6167345
43	005dabb6-0d5a-44b2-ab62-a6488cdfb134__13672ab2-91af-4299-9d11-cc9778943eb2	33169	32179	1	.69314718	.14285715	.020408165	.30124483	.043034974	2.1087136	1	5.721509806776024	Private-Private	9.5	5.2857385	6.8664122
44	005dabb6-0d5a-44b2-ab62-a6488cdfb134__13c7b07a-050b-4294-b840-7641f5510225	33169	3193	1	2.4849067	.33734939	.11380461	1.0333617	.34860393	3.0631795	2	0	Private-Private	25	7.2591162	9.4943905
45	005dabb6-0d5a-44b2-ab62-a6488cdfb134__13c7b07a-050b-4294-b840-7641f5510225	33169	3193	2	1.8718022	.31111112	.096790127	1.1366129	.3536129	3.6533985	1	0	Private-Private	26	7.2591162	9.4289131
36	005dabb6-0d5a-44b2-ab62-a6488cdfb134__17831e0a-e3ac-4ed2-9177-1bbf71850ed1	33169	455	1	3.6635616	.43478259	.18903591	.80136871	.34842119	1.8431481	0	5.791726687086097	Private-Private	20.5	5.9506426	5.6039619
37	005dabb6-0d5a-44b2-ab62-a6488cdfb134__17831e0a-e3ac-4ed2-9177-1bbf71850ed1	33169	455	1	3.6635616	.38461539	.147929	.76567483	.29449031	1.9907545	1	5.791726687086097	Private-Private	21.5	5.9506426	5.9335704
38	005dabb6-0d5a-44b2-ab62-a6488cdfb134__17831e0a-e3ac-4ed2-9177-1bbf71850ed1	33169	455	1	3.6635616	.4074074	.16598079	.80808967	.3292217	1.9834929	1	5.791726687086097	Private-Private	22.5	5.9506426	6.1516681
39	005dabb6-0d5a-44b2-ab62-a6488cdfb134__17831e0a-e3ac-4ed2-9177-1bbf71850ed1	33169	455	1	3.6635616	.4074074	.16598079	.80636072	.32851732	1.979249	1	5.791726687086097	Private-Private	23.5	5.9506426	6.4385514
43	005dabb6-0d5a-44b2-ab62-a6488cdfb134__19549c48-4be2-4f66-a8ea-dc55d866f081	33169	49637	1	.69314718	.11428571	.013061224	.26710951	.030526802	2.3372083	0	8.737190543104749	Private-Private	5	5.2470241	6.8648477
44	005dabb6-0d5a-44b2-ab62-a6488cdfb134__19549c48-4be2-4f66-a8ea-dc55d866f081	33169	49637	1	.69314718	.11428571	.013061224	.26728076	.030546371	2.3387065	1	8.737190543104749	Private-Private	6	5.2470241	6.9980531
45	005dabb6-0d5a-44b2-ab62-a6488cdfb134__19549c48-4be2-4f66-a8ea-dc55d866f081	33169	49637	1	.69314718	.1	.010000001	.25698006	.025698008	2.5698006	1	8.737190543104749	Private-Private	7	5.2470241	7.009409
36	005dabb6-0d5a-44b2-ab62-a6488cdfb134__302d82e2-3344-4186-bf5c-b1902fa22460	33169	1749	1	0	.33333334	.11111112	.75311387	.25103796	2.2593415	0	7.109296560149378	Private-Private	20.5	6.880898	7.7447863
37	005dabb6-0d5a-44b2-ab62-a6488cdfb134__302d82e2-3344-4186-bf5c-b1902fa22460	33169	1749	1	0	.38461539	.147929	.94393814	.36305314	2.4542391	1	7.109296560149378	Private-Private	21.5	6.880898	7.9024873
38	005dabb6-0d5a-44b2-ab62-a6488cdfb134__302d82e2-3344-4186-bf5c-b1902fa22460	33169	1749	1	0	.43589744	.19000658	1.0945021	.47709066	2.5109165	1	7.109296560149378	Private-Private	22.5	6.880898	7.9844627
39	005dabb6-0d5a-44b2-ab62-a6488cdfb134__302d82e2-3344-4186-bf5c-b1902fa22460	33169	1749	1	0	.34693879	.12036652	.84912175	.29459327	2.4474685	1	7.109296560149378	Private-Private	23.5	6.880898	8.2643633
41	005dabb6-0d5a-44b2-ab62-a6488cdfb134__307141ea-f6b5-49b3-b1bc-d401ea8ecdf7	33169	19	1	0	.24193548	.058532774	.90231895	.21830297	3.7295852	2	7.066317688360599	Private-Private	25.5	7.6617622	8.4245291
42	005dabb6-0d5a-44b2-ab62-a6488cdfb134__307141ea-f6b5-49b3-b1bc-d401ea8ecdf7	33169	19	1	0	.30158731	.090954907	1.1046004	.33313349	3.6626225	1	7.066317688360599	Private-Private	26.5	7.6617622	8.361475
43	005dabb6-0d5a-44b2-ab62-a6488cdfb134__307141ea-f6b5-49b3-b1bc-d401ea8ecdf7	33169	19	1	0	.33333334	.11111112	1.1636028	.3878676	3.4908082	1	7.066317688360599	Private-Private	27.5	7.6617622	8.3174
44	005dabb6-0d5a-44b2-ab62-a6488cdfb134__307141ea-f6b5-49b3-b1bc-d401ea8ecdf7	33169	19	1	0	.34375	.11816406	1.2421752	.42699775	3.6136007	1	7.066317688360599	Private-Private	28.5	7.6617622	8.1850719
37	005dabb6-0d5a-44b2-ab62-a6488cdfb134__35c7cefe-4d8f-4bc5-8a20-919f9c16eedf	33169	16713	1	0	.33333334	.11111112	.81807971	.27269325	2.4542391	2	8.674848092753857	Private-Private	10.5	6.835722	5.8391871
38	005dabb6-0d5a-44b2-ab62-a6488cdfb134__35c7cefe-4d8f-4bc5-8a20-919f9c16eedf	33169	16713	1	0	.29411766	.086505197	.73850489	.21720733	2.5109165	1	8.674848092753857	Private-Private	11.5	6.835722	6.1366467
39	005dabb6-0d5a-44b2-ab62-a6488cdfb134__35c7cefe-4d8f-4bc5-8a20-919f9c16eedf	33169	16713	1	0	.27777779	.0771605	.67985243	.1888479	2.4474685	1	8.674848092753857	Private-Private	12.5	6.835722	6.463809
40	005dabb6-0d5a-44b2-ab62-a6488cdfb134__35c7cefe-4d8f-4bc5-8a20-919f9c16eedf	33169	16713	1	0	.22727273	.051652897	.56729603	.12893091	2.4961023	1	8.674848092753857	Private-Private	13.5	6.835722	6.7929053
37	005dabb6-0d5a-44b2-ab62-a6488cdfb134__35ede038-8423-421f-9135-1407ad12c41d	33169	4234	1	1.7917595	.57894737	.33518004	1.1018983	.63794106	1.9032788	3	0	Private-Private	17	6.3252544	5.9039984
38	005dabb6-0d5a-44b2-ab62-a6488cdfb134__35ede038-8423-421f-9135-1407ad12c41d	33169	4234	1	1.7917595	.52380955	.27437645	1.0024638	.52510011	1.9137944	1	0	Private-Private	18	6.3252544	6.2480431
39	005dabb6-0d5a-44b2-ab62-a6488cdfb134__35ede038-8423-421f-9135-1407ad12c41d	33169	4234	2	1.3862944	.43333334	.18777779	.96279287	.41721025	2.2218297	1	0	Private-Private	19	6.3252544	6.7393365
40	005dabb6-0d5a-44b2-ab62-a6488cdfb134__35ede038-8423-421f-9135-1407ad12c41d	33169	4234	3	1.3862944	.39473686	.15581718	.757846	.29914975	1.9198765	1	0	Private-Private	20	6.3252544	7.2824173
41	005dabb6-0d5a-44b2-ab62-a6488cdfb134__35ede038-8423-421f-9135-1407ad12c41d	33169	4234	2	1.0986123	.33333334	.11111112	.7346586	.2448862	2.2039757	1	0	Private-Private	21	6.3252544	7.7465167
42	005dabb6-0d5a-44b2-ab62-a6488cdfb134__35ede038-8423-421f-9135-1407ad12c41d	33169	4234	2	1.0986123	.42222223	.17827161	1.0033541	.4236384	2.3763649	1	0	Private-Private	22	6.3252544	8.0647936
43	005dabb6-0d5a-44b2-ab62-a6488cdfb134__35ede038-8423-421f-9135-1407ad12c41d	33169	4234	2	1.0986123	.49019608	.24029219	1.0096012	.49490255	2.0595865	1	0	Private-Private	23	6.3252544	8.5030947
44	005dabb6-0d5a-44b2-ab62-a6488cdfb134__35ede038-8423-421f-9135-1407ad12c41d	33169	4234	1	1.3862944	.49019608	.24029219	1.0632306	.52119148	2.1689904	1	0	Private-Private	24	6.3252544	8.6921539
45	005dabb6-0d5a-44b2-ab62-a6488cdfb134__35ede038-8423-421f-9135-1407ad12c41d	33169	4234	1	0	.47272727	.22347108	1.1551648	.54607797	2.4436181	1	0	Private-Private	25	6.3252544	8.7656927
44	005dabb6-0d5a-44b2-ab62-a6488cdfb134__39f379c5-3992-4e8a-81a4-cd01e3fdd784	33169	6044	1	1.9459101	.20930232	.043807462	.60205007	.12601048	2.8764615	2	5.799952441676713	Private-Private	22	5.5274429	7.2111878
45	005dabb6-0d5a-44b2-ab62-a6488cdfb134__39f379c5-3992-4e8a-81a4-cd01e3fdd784	33169	6044	1	1.9459101	.2	.040000003	.67662615	.13532524	3.3831306	1	5.799952441676713	Private-Private	23	5.5274429	7.3287654
36	005dabb6-0d5a-44b2-ab62-a6488cdfb134__3f560b49-c442-4398-bffb-a3d6a7f80245	33169	4841	3	1.6739764	.41379312	.17122474	.65083683	.26931179	1.5728556	0	5.721509806776024	Private-Private	15	6.4321361	6.9464951
37	005dabb6-0d5a-44b2-ab62-a6488cdfb134__3f560b49-c442-4398-bffb-a3d6a7f80245	33169	4841	3	1.6739764	.42857143	.18367347	.72871709	.31230733	1.7003399	1	5.721509806776024	Private-Private	16	6.4321361	6.9387693
38	005dabb6-0d5a-44b2-ab62-a6488cdfb134__3f560b49-c442-4398-bffb-a3d6a7f80245	33169	4841	4	1.658228	.46666667	.21777777	.8125034	.37916824	1.7410787	1	5.721509806776024	Private-Private	17	6.4321361	7.1408491
39	005dabb6-0d5a-44b2-ab62-a6488cdfb134__3f560b49-c442-4398-bffb-a3d6a7f80245	33169	4841	4	1.658228	.45454547	.20661159	.80622447	.36646569	1.7736938	1	5.721509806776024	Private-Private	18	6.4321361	7.4088335
40	005dabb6-0d5a-44b2-ab62-a6488cdfb134__3f560b49-c442-4398-bffb-a3d6a7f80245	33169	4841	3	1.2039728	.47058824	.22145329	.80259949	.37769386	1.7055238	1	5.721509806776024	Private-Private	19	6.4321361	7.5392928
41	005dabb6-0d5a-44b2-ab62-a6488cdfb134__3f560b49-c442-4398-bffb-a3d6a7f80245	33169	4841	2	1.0986123	.42857143	.18367347	.79214948	.33949262	1.8483487	1	5.721509806776024	Private-Private	20	6.4321361	7.5024624
42	005dabb6-0d5a-44b2-ab62-a6488cdfb134__3f560b49-c442-4398-bffb-a3d6a7f80245	33169	4841	2	1.0986123	.44444445	.19753087	.79752284	.35445461	1.7944264	1	5.721509806776024	Private-Private	21	6.4321361	7.5229411
43	005dabb6-0d5a-44b2-ab62-a6488cdfb134__3f560b49-c442-4398-bffb-a3d6a7f80245	33169	4841	1	0	.39534885	.15630071	.75079411	.29682559	1.8990674	1	5.721509806776024	Private-Private	22	6.4321361	7.7295156
44	005dabb6-0d5a-44b2-ab62-a6488cdfb134__3f560b49-c442-4398-bffb-a3d6a7f80245	33169	4841	1	0	.38636363	.14927685	.72420752	.27980745	1.8744195	1	5.721509806776024	Private-Private	23	6.4321361	7.743053
42	005dabb6-0d5a-44b2-ab62-a6488cdfb134__4244bf51-8ce0-41af-a6b3-90cc9ad0069a	33169	10020	1	0	.48571429	.23591837	1.0330406	.50176263	2.1268485	2	2.962746998078308	Private-Private	17.5	5.8449926	7.3450422
43	005dabb6-0d5a-44b2-ab62-a6488cdfb134__4244bf51-8ce0-41af-a6b3-90cc9ad0069a	33169	10020	1	0	.32608697	.10633271	.73599297	.23999771	2.257045	1	2.962746998078308	Private-Private	18.5	5.8449926	7.4938741
44	005dabb6-0d5a-44b2-ab62-a6488cdfb134__4244bf51-8ce0-41af-a6b3-90cc9ad0069a	33169	10020	1	0	.35555556	.12641975	.70914739	.2521413	1.994477	1	2.962746998078308	Private-Private	19.5	5.8449926	7.6011524
45	005dabb6-0d5a-44b2-ab62-a6488cdfb134__4244bf51-8ce0-41af-a6b3-90cc9ad0069a	33169	10020	1	0	.36734694	.13494378	.87237632	.32046479	2.3748021	1	2.962746998078308	Private-Private	20.5	5.8449926	7.5657935
38	005dabb6-0d5a-44b2-ab62-a6488cdfb134__42f56bb9-19d9-40c7-a890-cb237ad963b4	33169	1794	1	1.3862944	.11764706	.013840831	.36799511	.043293547	3.1279585	3	0	Private-Private	21.5	5.2755604	5.9738097
39	005dabb6-0d5a-44b2-ab62-a6488cdfb134__42f56bb9-19d9-40c7-a890-cb237ad963b4	33169	1794	1	1.3862944	.11111111	.012345679	.36825007	.040916678	3.3142507	1	0	Private-Private	22.5	5.2755604	6.329721
40	005dabb6-0d5a-44b2-ab62-a6488cdfb134__42f56bb9-19d9-40c7-a890-cb237ad963b4	33169	1794	1	1.3862944	.090909094	.0082644634	.30694294	.027903905	3.3763723	1	0	Private-Private	23.5	5.2755604	6.6777129
41	005dabb6-0d5a-44b2-ab62-a6488cdfb134__42f56bb9-19d9-40c7-a890-cb237ad963b4	33169	1794	1	1.3862944	.090909094	.0082644634	.31540108	.028672827	3.4694118	1	0	Private-Private	24.5	5.2755604	6.6392221
36	005dabb6-0d5a-44b2-ab62-a6488cdfb134__44d1a493-63c4-4a1b-b548-ccddedddf8fe	33169	2871	1	1.3862944	.52631581	.27700832	.96903884	.51002043	1.8411738	0	4.872145431887726	Private-Private	17.5	5.9162021	5.6113014
37	005dabb6-0d5a-44b2-ab62-a6488cdfb134__44d1a493-63c4-4a1b-b548-ccddedddf8fe	33169	2871	1	1.3862944	.54545456	.29752067	1.0101273	.55097854	1.8519	1	4.872145431887726	Private-Private	18.5	5.9162021	6.0390635
38	005dabb6-0d5a-44b2-ab62-a6488cdfb134__44d1a493-63c4-4a1b-b548-ccddedddf8fe	33169	2871	1	1.3862944	.69999999	.48999998	1.3178769	.92251384	1.8826814	1	4.872145431887726	Private-Private	19.5	5.9162021	6.3162618
39	005dabb6-0d5a-44b2-ab62-a6488cdfb134__44d1a493-63c4-4a1b-b548-ccddedddf8fe	33169	2871	1	1.3862944	.61538464	.37869826	1.161338	.71466959	1.8871741	1	4.872145431887726	Private-Private	20.5	5.9162021	6.574378
43	005dabb6-0d5a-44b2-ab62-a6488cdfb134__551e9f6e-39c3-425e-8f2d-d4baff1a6969	33169	28859	1	0	.38028169	.14461416	1.2282592	.4670845	3.229867	2	8.262686209539623	Private-Private	10.5	6.1892905	7.9466176
44	005dabb6-0d5a-44b2-ab62-a6488cdfb134__551e9f6e-39c3-425e-8f2d-d4baff1a6969	33169	28859	1	0	.390625	.15258789	1.2667632	.49482936	3.2429137	1	8.262686209539623	Private-Private	11.5	6.1892905	7.6051435
45	005dabb6-0d5a-44b2-ab62-a6488cdfb134__551e9f6e-39c3-425e-8f2d-d4baff1a6969	33169	28859	1	0	.38461539	.147929	1.4575046	.5605787	3.7895119	1	8.262686209539623	Private-Private	12.5	6.1892905	7.4702239
39	005dabb6-0d5a-44b2-ab62-a6488cdfb134__57c64e2a-095b-4ab1-b051-010c8cadafde	33169	41752	1	0	.16666667	.02777778	.34010744	.056684576	2.0406446	0	9.701050608528794	Private-Private	3	5.2600961	6.329721
40	005dabb6-0d5a-44b2-ab62-a6488cdfb134__57c64e2a-095b-4ab1-b051-010c8cadafde	33169	41752	1	0	.13636364	.018595042	.29228929	.03985763	2.1434548	1	9.701050608528794	Private-Private	4	5.2600961	6.6777129
41	005dabb6-0d5a-44b2-ab62-a6488cdfb134__57c64e2a-095b-4ab1-b051-010c8cadafde	33169	41752	2	0	.13636364	.018595042	.28494686	.038856391	2.0896103	1	9.701050608528794	Private-Private	5	5.2600961	6.6392221
42	005dabb6-0d5a-44b2-ab62-a6488cdfb134__57c64e2a-095b-4ab1-b051-010c8cadafde	33169	41752	2	0	.10714286	.011479592	.21656367	.023203252	2.021261	1	9.701050608528794	Private-Private	6	5.2600961	6.6147256
43	005dabb6-0d5a-44b2-ab62-a6488cdfb134__57c64e2a-095b-4ab1-b051-010c8cadafde	33169	41752	1	0	.085714288	.0073469393	.16641898	.014264485	1.9415548	1	9.701050608528794	Private-Private	7	5.2600961	6.8648477
44	005dabb6-0d5a-44b2-ab62-a6488cdfb134__57c64e2a-095b-4ab1-b051-010c8cadafde	33169	41752	1	0	.085714288	.0073469393	.17551906	.015044492	2.0477223	1	9.701050608528794	Private-Private	8	5.2600961	6.9980531
45	005dabb6-0d5a-44b2-ab62-a6488cdfb134__57c64e2a-095b-4ab1-b051-010c8cadafde	33169	41752	1	0	.075000003	.0056250002	.15095319	.01132149	2.0127091	1	9.701050608528794	Private-Private	9	5.2600961	7.009409
36	005dabb6-0d5a-44b2-ab62-a6488cdfb134__5938c55a-6882-4215-a262-ae693f55f585	33169	6568	1	0	.16666667	.02777778	.53369844	.08894974	3.2021904	0	7.270527236663434	Private-Private	14	5.2755604	5.0875964
37	005dabb6-0d5a-44b2-ab62-a6488cdfb134__5938c55a-6882-4215-a262-ae693f55f585	33169	6568	1	0	.13333334	.01777778	.35058516	.046744693	2.6293886	1	7.270527236663434	Private-Private	15	5.2755604	5.6131282
38	005dabb6-0d5a-44b2-ab62-a6488cdfb134__5938c55a-6882-4215-a262-ae693f55f585	33169	6568	1	0	.11764706	.013840831	.30550358	.035941597	2.5967803	1	7.270527236663434	Private-Private	16	5.2755604	5.9738097
39	005dabb6-0d5a-44b2-ab62-a6488cdfb134__5938c55a-6882-4215-a262-ae693f55f585	33169	6568	1	0	.11111111	.012345679	.3603619	.04004021	3.243257	1	7.270527236663434	Private-Private	17	5.2755604	6.329721
37	005dabb6-0d5a-44b2-ab62-a6488cdfb134__6122b433-7362-4ff6-af84-868412ad219f	33169	25694	1	2.3025851	.52173913	.2722117	.91373283	.47673017	1.7513213	3	5.721509806776024	Private-Private	5.5	5.6903596	7.2741332
38	005dabb6-0d5a-44b2-ab62-a6488cdfb134__6122b433-7362-4ff6-af84-868412ad219f	33169	25694	2	2.0149031	.56521738	.31947067	1.0083057	.5699119	1.7839255	1	5.721509806776024	Private-Private	6.5	5.6903596	7.338563
39	005dabb6-0d5a-44b2-ab62-a6488cdfb134__6122b433-7362-4ff6-af84-868412ad219f	33169	25694	3	1.734601	.54166669	.29340279	1.1449281	.62016934	2.1137133	1	5.721509806776024	Private-Private	7.5	5.6903596	7.3427792
40	005dabb6-0d5a-44b2-ab62-a6488cdfb134__6122b433-7362-4ff6-af84-868412ad219f	33169	25694	4	1.5581446	.41379312	.17122474	.76293516	.31569731	1.8437599	1	5.721509806776024	Private-Private	8.5	5.6903596	7.4790173
41	005dabb6-0d5a-44b2-ab62-a6488cdfb134__6122b433-7362-4ff6-af84-868412ad219f	33169	25694	3	1.0986123	.36363637	.13223141	.78414875	.28514501	2.156409	1	5.721509806776024	Private-Private	9.5	5.6903596	7.52213
42	005dabb6-0d5a-44b2-ab62-a6488cdfb134__6122b433-7362-4ff6-af84-868412ad219f	33169	25694	4	.91629076	.3888889	.15123457	.93281734	.36276227	2.3986731	1	5.721509806776024	Private-Private	10.5	5.6903596	7.3388882
43	005dabb6-0d5a-44b2-ab62-a6488cdfb134__6122b433-7362-4ff6-af84-868412ad219f	33169	25694	3	.51082563	.35714287	.12755102	.7972095	.28471768	2.2321866	1	5.721509806776024	Private-Private	11.5	5.6903596	7.580955
44	005dabb6-0d5a-44b2-ab62-a6488cdfb134__6122b433-7362-4ff6-af84-868412ad219f	33169	25694	2	.4054651	.35714287	.12755102	.81399935	.29071406	2.2791982	1	5.721509806776024	Private-Private	12.5	5.6903596	7.6594071
45	005dabb6-0d5a-44b2-ab62-a6488cdfb134__6122b433-7362-4ff6-af84-868412ad219f	33169	25694	1	0	.33333334	.11111112	.80918968	.26972991	2.4275689	1	5.721509806776024	Private-Private	13.5	5.6903596	7.6348205
44	005dabb6-0d5a-44b2-ab62-a6488cdfb134__616328f3-d9cd-4933-9187-30eb9958af92	33169	51300	1	0	.028571429	.00081632653	.11294379	.0032269654	3.9530327	0	4.793660716146636	Private-Private	5.5	5.2600961	6.9980531
45	005dabb6-0d5a-44b2-ab62-a6488cdfb134__616328f3-d9cd-4933-9187-30eb9958af92	33169	51300	1	0	.025	.00062500004	.096066982	.0024016746	3.8426793	1	4.793660716146636	Private-Private	6.5	5.2600961	7.009409
37	005dabb6-0d5a-44b2-ab62-a6488cdfb134__6594f402-ae95-4b9e-9d32-35d866bbc8de	33169	147	1	1.7917595	.2	.040000003	.28390694	.056781393	1.4195347	2	5.798263062844568	Private-Public	21.5	7.4544306	8.5715866
38	005dabb6-0d5a-44b2-ab62-a6488cdfb134__6594f402-ae95-4b9e-9d32-35d866bbc8de	33169	147	2	1.5040774	.21311475	.045417897	.31072718	.066220552	1.4580276	1	5.798263062844568	Private-Public	22.5	7.4544306	8.5744238
39	005dabb6-0d5a-44b2-ab62-a6488cdfb134__6594f402-ae95-4b9e-9d32-35d866bbc8de	33169	147	3	1.299283	.22033899	.048549268	.40649432	.089566544	1.8448588	1	5.798263062844568	Private-Public	23.5	7.4544306	8.6389685
40	005dabb6-0d5a-44b2-ab62-a6488cdfb134__6594f402-ae95-4b9e-9d32-35d866bbc8de	33169	147	3	1.299283	.26666668	.07111112	.37208354	.099222288	1.3953133	1	5.798263062844568	Private-Public	24.5	7.4544306	8.6381712
41	005dabb6-0d5a-44b2-ab62-a6488cdfb134__6594f402-ae95-4b9e-9d32-35d866bbc8de	33169	147	3	.69314718	.25806451	.06659729	.45577025	.11761813	1.7661098	1	5.798263062844568	Private-Public	25.5	7.4544306	8.5251617
42	005dabb6-0d5a-44b2-ab62-a6488cdfb134__6594f402-ae95-4b9e-9d32-35d866bbc8de	33169	147	3	.69314718	.37037036	.1371742	.78805119	.2918708	2.1277382	1	5.798263062844568	Private-Public	26.5	7.4544306	8.3599548
43	005dabb6-0d5a-44b2-ab62-a6488cdfb134__6594f402-ae95-4b9e-9d32-35d866bbc8de	33169	147	2	.4054651	.3442623	.11851653	.60851592	.20948909	1.7675939	1	5.798263062844568	Private-Public	27.5	7.4544306	8.3200827
44	005dabb6-0d5a-44b2-ab62-a6488cdfb134__6594f402-ae95-4b9e-9d32-35d866bbc8de	33169	147	1	0	.33333334	.11111112	.60019922	.20006642	1.8005977	1	5.798263062844568	Private-Public	28.5	7.4544306	8.1347609
45	005dabb6-0d5a-44b2-ab62-a6488cdfb134__6594f402-ae95-4b9e-9d32-35d866bbc8de	33169	147	1	0	.32352942	.10467128	.69413489	.22457306	2.1455078	1	5.798263062844568	Private-Public	29.5	7.4544306	8.0086985
42	005dabb6-0d5a-44b2-ab62-a6488cdfb134__6ba468f0-abd1-4040-9754-e443d958a62b	33169	32704	1	0	.17857143	.031887755	.326718	.058342502	1.8296208	3	8.272933142398225	Private-Private	9	5.2983174	6.6153955
43	005dabb6-0d5a-44b2-ab62-a6488cdfb134__6ba468f0-abd1-4040-9754-e443d958a62b	33169	32704	1	0	.14285715	.020408165	.20627619	.029468028	1.4439332	1	8.272933142398225	Private-Private	10	5.2983174	6.8653698
44	005dabb6-0d5a-44b2-ab62-a6488cdfb134__6ba468f0-abd1-4040-9754-e443d958a62b	33169	32704	1	0	.14285715	.020408165	.21877949	.031254213	1.5314564	1	8.272933142398225	Private-Private	11	5.2983174	6.9980531
45	005dabb6-0d5a-44b2-ab62-a6488cdfb134__6ba468f0-abd1-4040-9754-e443d958a62b	33169	32704	1	0	.125	.015625	.25343564	.031679455	2.0274851	1	8.272933142398225	Private-Private	12	5.2983174	7.009409
36	005dabb6-0d5a-44b2-ab62-a6488cdfb134__7038adb0-b657-4c7f-8b80-f674f118dc1b	33169	1339	1	3.6635616	.31578946	.099722981	.58204675	.18380423	1.8431481	0	4.731264194419882	Private-Private	20	6.9087548	7.6420445
37	005dabb6-0d5a-44b2-ab62-a6488cdfb134__7038adb0-b657-4c7f-8b80-f674f118dc1b	33169	1339	1	3.6635616	.34146342	.11659727	.67976981	.23211654	1.9907545	1	4.731264194419882	Private-Private	21	6.9087548	7.7131143
38	005dabb6-0d5a-44b2-ab62-a6488cdfb134__7038adb0-b657-4c7f-8b80-f674f118dc1b	33169	1339	3	2.908721	.37209302	.13845322	.73804384	.27462095	1.9834929	1	4.731264194419882	Private-Private	22	6.9087548	7.9606724
39	005dabb6-0d5a-44b2-ab62-a6488cdfb134__7038adb0-b657-4c7f-8b80-f674f118dc1b	33169	1339	3	2.908721	.35416666	.12543403	.700984	.24826518	1.979249	1	4.731264194419882	Private-Private	23	6.9087548	8.3079529
40	005dabb6-0d5a-44b2-ab62-a6488cdfb134__7038adb0-b657-4c7f-8b80-f674f118dc1b	33169	1339	2	2.0794415	.43137255	.18608227	.86122227	.37150761	1.9964697	1	4.731264194419882	Private-Private	24	6.9087548	8.6132307
41	005dabb6-0d5a-44b2-ab62-a6488cdfb134__7038adb0-b657-4c7f-8b80-f674f118dc1b	33169	1339	2	2.0794415	.41509435	.17230332	.64150739	.2662861	1.5454496	1	4.731264194419882	Private-Private	25	6.9087548	8.7827826
42	005dabb6-0d5a-44b2-ab62-a6488cdfb134__7038adb0-b657-4c7f-8b80-f674f118dc1b	33169	1339	2	2.0794415	.4642857	.21556121	.89749551	.41669434	1.9330673	1	4.731264194419882	Private-Private	26	6.9087548	8.9478064
39	005dabb6-0d5a-44b2-ab62-a6488cdfb134__75d236e7-8456-4043-bd9e-2417002f2ffd	33169	41162	1	0	.11111111	.012345679	.13337804	.014819782	1.2004024	0	2.727095709494475	Private-Private	3	5.2522736	6.329721
40	005dabb6-0d5a-44b2-ab62-a6488cdfb134__75d236e7-8456-4043-bd9e-2417002f2ffd	33169	41162	1	0	.090909094	.0082644634	.10599441	.0096358564	1.1659385	1	2.727095709494475	Private-Private	4	5.2522736	6.6777129
41	005dabb6-0d5a-44b2-ab62-a6488cdfb134__75d236e7-8456-4043-bd9e-2417002f2ffd	33169	41162	1	0	.090909094	.0082644634	.11291009	.010264554	1.242011	1	2.727095709494475	Private-Private	5	5.2522736	6.6392221
42	005dabb6-0d5a-44b2-ab62-a6488cdfb134__75d236e7-8456-4043-bd9e-2417002f2ffd	33169	41162	1	0	.071428575	.0051020412	.085578717	.0061127655	1.198102	1	2.727095709494475	Private-Private	6	5.2522736	6.6147256
39	005dabb6-0d5a-44b2-ab62-a6488cdfb134__79134ead-0a27-4500-96a0-bf0ecbf814b3	33169	8485	2	.4054651	.51724136	.26753864	1.7396855	.89983732	3.3633921	3	4.872145431887726	Private-Private	15.5	5.8833222	6.6320019
40	005dabb6-0d5a-44b2-ab62-a6488cdfb134__79134ead-0a27-4500-96a0-bf0ecbf814b3	33169	8485	2	.4054651	.48571429	.23591837	1.516961	.73680961	3.1231549	1	4.872145431887726	Private-Private	16.5	5.8833222	7.0343881
41	005dabb6-0d5a-44b2-ab62-a6488cdfb134__79134ead-0a27-4500-96a0-bf0ecbf814b3	33169	8485	2	.4054651	.45945945	.21110299	1.6107987	.74009669	3.505856	1	4.872145431887726	Private-Private	17.5	5.8833222	7.106606
42	005dabb6-0d5a-44b2-ab62-a6488cdfb134__79134ead-0a27-4500-96a0-bf0ecbf814b3	33169	8485	2	.4054651	.41860464	.17522985	1.4525375	.60803896	3.4699509	1	4.872145431887726	Private-Private	18.5	5.8833222	7.1921821
43	005dabb6-0d5a-44b2-ab62-a6488cdfb134__79134ead-0a27-4500-96a0-bf0ecbf814b3	33169	8485	1	0	.375	.140625	1.311708	.49189049	3.4978878	1	4.872145431887726	Private-Private	19.5	5.8833222	7.3670769
41	005dabb6-0d5a-44b2-ab62-a6488cdfb134__7bbab594-af28-4882-9a74-8691f36bf04c	33169	44488	1	0	.18181819	.033057854	.37446222	.068084046	2.0595422	0	5.798263062844568	Private-Private	4	5.270432	6.6392221
42	005dabb6-0d5a-44b2-ab62-a6488cdfb134__7bbab594-af28-4882-9a74-8691f36bf04c	33169	44488	1	0	.14285715	.020408165	.29583991	.042262845	2.0708792	1	5.798263062844568	Private-Private	5	5.270432	6.6147256
43	005dabb6-0d5a-44b2-ab62-a6488cdfb134__7bbab594-af28-4882-9a74-8691f36bf04c	33169	44488	1	0	.11428571	.013061224	.24649298	.028170627	2.1568136	1	5.798263062844568	Private-Private	6	5.270432	6.8648477
44	005dabb6-0d5a-44b2-ab62-a6488cdfb134__7bbab594-af28-4882-9a74-8691f36bf04c	33169	44488	1	0	.11428571	.013061224	.24364655	.027845319	2.1319072	1	5.798263062844568	Private-Private	7	5.270432	6.9980531
39	005dabb6-0d5a-44b2-ab62-a6488cdfb134__813378fb-d5c8-44d8-9a2a-fa11071d7dd3	33169	41753	1	0	.16666667	.02777778	.34010744	.056684576	2.0406446	0	9.701050608528794	Private-Private	4.5	5.3057895	6.329721
40	005dabb6-0d5a-44b2-ab62-a6488cdfb134__813378fb-d5c8-44d8-9a2a-fa11071d7dd3	33169	41753	1	0	.13636364	.018595042	.29228929	.03985763	2.1434548	1	9.701050608528794	Private-Private	5.5	5.3057895	6.6777129
41	005dabb6-0d5a-44b2-ab62-a6488cdfb134__813378fb-d5c8-44d8-9a2a-fa11071d7dd3	33169	41753	2	0	.13636364	.018595042	.28494686	.038856391	2.0896103	1	9.701050608528794	Private-Private	6.5	5.3057895	6.6392221
42	005dabb6-0d5a-44b2-ab62-a6488cdfb134__813378fb-d5c8-44d8-9a2a-fa11071d7dd3	33169	41753	3	.69314718	.10714286	.011479592	.21656367	.023203252	2.021261	1	9.701050608528794	Private-Private	7.5	5.3057895	6.616065
43	005dabb6-0d5a-44b2-ab62-a6488cdfb134__813378fb-d5c8-44d8-9a2a-fa11071d7dd3	33169	41753	2	.91629076	.11428571	.013061224	.27529728	.031462546	2.4088511	1	9.701050608528794	Private-Private	8.5	5.3057895	6.8679743
44	005dabb6-0d5a-44b2-ab62-a6488cdfb134__813378fb-d5c8-44d8-9a2a-fa11071d7dd3	33169	41753	3	.69314718	.11428571	.013061224	.30345997	.034681138	2.6552746	1	9.701050608528794	Private-Private	9.5	5.3057895	7.0003343
45	005dabb6-0d5a-44b2-ab62-a6488cdfb134__813378fb-d5c8-44d8-9a2a-fa11071d7dd3	33169	41753	3	.69314718	.1	.010000001	.27375969	.02737597	2.7375968	1	9.701050608528794	Private-Private	10.5	5.3057895	7.0121155
43	005dabb6-0d5a-44b2-ab62-a6488cdfb134__83cc6535-615e-43c7-bffd-93feb7ac8b9d	33169	2418	2	.4054651	.27956989	.078159325	.58953285	.16481563	2.1087136	2	5.38134884627102	Private-Private	25.5	7.2167096	8.9668026
44	005dabb6-0d5a-44b2-ab62-a6488cdfb134__83cc6535-615e-43c7-bffd-93feb7ac8b9d	33169	2418	3	.28768209	.29885057	.089311659	.63591534	.19004364	2.1278706	1	5.38134884627102	Private-Private	26.5	7.2167096	8.9749975
45	005dabb6-0d5a-44b2-ab62-a6488cdfb134__83cc6535-615e-43c7-bffd-93feb7ac8b9d	33169	2418	3	.28768209	.32222223	.10382717	.82762289	.26667851	2.5684848	1	5.38134884627102	Private-Private	27.5	7.2167096	8.8558769
37	005dabb6-0d5a-44b2-ab62-a6488cdfb134__874a37b8-58bc-4ca8-a8dd-0165265efe86	33169	4183	1	1.7917595	.52941179	.28027683	.75151843	.3978627	1.4195347	3	7.334261902919772	Private-Private	17	5.8874922	6.0438199
38	005dabb6-0d5a-44b2-ab62-a6488cdfb134__874a37b8-58bc-4ca8-a8dd-0165265efe86	33169	4183	2	1.5040774	.54545456	.29752067	.79528779	.43379334	1.4580276	1	7.334261902919772	Private-Private	18	5.8874922	6.463809
39	005dabb6-0d5a-44b2-ab62-a6488cdfb134__874a37b8-58bc-4ca8-a8dd-0165265efe86	33169	4183	3	1.299283	.51999998	.27039999	.95932651	.49884978	1.8448588	1	7.334261902919772	Private-Private	19	5.8874922	6.7973824
40	005dabb6-0d5a-44b2-ab62-a6488cdfb134__874a37b8-58bc-4ca8-a8dd-0165265efe86	33169	4183	3	1.299283	.5	.25	.69765663	.34882832	1.3953133	1	7.334261902919772	Private-Private	20	5.8874922	7.0250936
41	005dabb6-0d5a-44b2-ab62-a6488cdfb134__874a37b8-58bc-4ca8-a8dd-0165265efe86	33169	4183	3	.69314718	.5	.25	.88305491	.44152746	1.7661098	1	7.334261902919772	Private-Private	21	5.8874922	7.0184016
42	005dabb6-0d5a-44b2-ab62-a6488cdfb134__874a37b8-58bc-4ca8-a8dd-0165265efe86	33169	4183	3	.69314718	.4848485	.23507807	1.0316306	.5001846	2.1277382	1	7.334261902919772	Private-Private	22	5.8874922	7.1135492
43	005dabb6-0d5a-44b2-ab62-a6488cdfb134__874a37b8-58bc-4ca8-a8dd-0165265efe86	33169	4183	2	.4054651	.375	.140625	.6628477	.24856788	1.7675939	1	7.334261902919772	Private-Private	23	5.8874922	7.206748
44	005dabb6-0d5a-44b2-ab62-a6488cdfb134__874a37b8-58bc-4ca8-a8dd-0165265efe86	33169	4183	1	0	.30000001	.090000004	.54017931	.16205379	1.8005977	1	7.334261902919772	Private-Private	24	5.8874922	7.2587643
45	005dabb6-0d5a-44b2-ab62-a6488cdfb134__874a37b8-58bc-4ca8-a8dd-0165265efe86	33169	4183	1	0	.2857143	.081632659	.61300224	.17514351	2.1455078	1	7.334261902919772	Private-Private	25	5.8874922	7.2622781
42	005dabb6-0d5a-44b2-ab62-a6488cdfb134__8dced846-82c7-4b16-ae1d-f63ab97760b7	33169	124	1	1.0986123	.16447368	.027051592	.5788554	.095206477	3.5194409	2	5.721509806776024	Private-Private	26.5	8.493515	11.566708
43	005dabb6-0d5a-44b2-ab62-a6488cdfb134__8dced846-82c7-4b16-ae1d-f63ab97760b7	33169	124	1	1.0986123	.17901234	.03204542	.64142841	.1148236	3.5831518	1	5.721509806776024	Private-Private	27.5	8.493515	11.681397
44	005dabb6-0d5a-44b2-ab62-a6488cdfb134__8dced846-82c7-4b16-ae1d-f63ab97760b7	33169	124	1	1.0986123	.1875	.03515625	.62907881	.11795228	3.355087	1	5.721509806776024	Private-Private	28.5	8.493515	11.723668
45	005dabb6-0d5a-44b2-ab62-a6488cdfb134__8dced846-82c7-4b16-ae1d-f63ab97760b7	33169	124	1	1.0986123	.20987654	.04404816	.71621901	.15031756	3.4125731	1	5.721509806776024	Private-Private	29.5	8.493515	11.759786
43	005dabb6-0d5a-44b2-ab62-a6488cdfb134__8fff0f0b-72ab-4e17-95cf-a09d4e929b8f	33169	12995	1	1.3862944	.39473686	.15581718	.72377557	.28570089	1.8335646	3	5.721509806776024	Private-Private	17	6.3456364	7.1827321
44	005dabb6-0d5a-44b2-ab62-a6488cdfb134__8fff0f0b-72ab-4e17-95cf-a09d4e929b8f	33169	12995	1	1.3862944	.36842105	.13573407	.71077484	.26186439	1.9292459	1	5.721509806776024	Private-Private	18	6.3456364	7.1701198
45	005dabb6-0d5a-44b2-ab62-a6488cdfb134__8fff0f0b-72ab-4e17-95cf-a09d4e929b8f	33169	12995	1	1.3862944	.38095239	.14512472	.73078167	.278393	1.9183018	1	5.721509806776024	Private-Private	19	6.3456364	7.1151757
39	005dabb6-0d5a-44b2-ab62-a6488cdfb134__96a853d3-280c-470f-9f0c-3cf40a0cd485	33169	809	1	0	.32692307	.1068787	1.0941488	.35770246	3.346808	2	4.872145431887726	Private-Private	23.5	7.3418078	9.5535402
40	005dabb6-0d5a-44b2-ab62-a6488cdfb134__96a853d3-280c-470f-9f0c-3cf40a0cd485	33169	809	1	0	.35714287	.12755102	1.0974503	.39194649	3.0728605	1	4.872145431887726	Private-Private	24.5	7.3418078	9.6660547
41	005dabb6-0d5a-44b2-ab62-a6488cdfb134__96a853d3-280c-470f-9f0c-3cf40a0cd485	33169	809	1	0	.39285713	.15433672	1.249595	.49091229	3.1807873	1	4.872145431887726	Private-Private	25.5	7.3418078	9.6883125
42	005dabb6-0d5a-44b2-ab62-a6488cdfb134__96a853d3-280c-470f-9f0c-3cf40a0cd485	33169	809	1	0	.35294119	.12456748	1.2095444	.42689803	3.4270425	1	4.872145431887726	Private-Private	26.5	7.3418078	9.7883854
42	005dabb6-0d5a-44b2-ab62-a6488cdfb134__98a3d0f4-afc6-4fe9-9b4a-bd811f0d4825	33169	3363	1	0	.40000001	.16000001	.85073942	.34029579	2.1268485	3	2.962746998078308	Private-Private	23	5.4659481	6.6306834
43	005dabb6-0d5a-44b2-ab62-a6488cdfb134__98a3d0f4-afc6-4fe9-9b4a-bd811f0d4825	33169	3363	1	0	.3888889	.15123457	.87773973	.34134322	2.257045	1	2.962746998078308	Private-Private	24	5.4659481	6.8752322
44	005dabb6-0d5a-44b2-ab62-a6488cdfb134__98a3d0f4-afc6-4fe9-9b4a-bd811f0d4825	33169	3363	1	0	.44444445	.19753087	.88643426	.39397079	1.994477	1	2.962746998078308	Private-Private	25	5.4659481	7.0112138
45	005dabb6-0d5a-44b2-ab62-a6488cdfb134__98a3d0f4-afc6-4fe9-9b4a-bd811f0d4825	33169	3363	1	0	.36585367	.13384891	.86883008	.31786466	2.3748021	1	2.962746998078308	Private-Private	26	5.4659481	7.0224223
37	005dabb6-0d5a-44b2-ab62-a6488cdfb134__9ee313e4-f0bb-4c17-b439-6493e4f340ed	33169	1342	2	.91629076	.42307693	.17899409	.74317056	.31441835	1.756585	3	0	Private-Private	21	6.2897158	6.9612961
38	005dabb6-0d5a-44b2-ab62-a6488cdfb134__9ee313e4-f0bb-4c17-b439-6493e4f340ed	33169	1342	3	.84729785	.5	.25	1.0069352	.50346762	2.0138705	1	0	Private-Private	22	6.2897158	7.1037331
39	005dabb6-0d5a-44b2-ab62-a6488cdfb134__9ee313e4-f0bb-4c17-b439-6493e4f340ed	33169	1342	4	1.011601	.48148149	.23182443	.82543373	.39743108	1.7143624	1	0	Private-Private	23	6.2897158	7.2824173
40	005dabb6-0d5a-44b2-ab62-a6488cdfb134__9ee313e4-f0bb-4c17-b439-6493e4f340ed	33169	1342	4	1.011601	.48275861	.23305587	.95204854	.45960963	1.9721006	1	0	Private-Private	24	6.2897158	7.3802557
41	005dabb6-0d5a-44b2-ab62-a6488cdfb134__9ee313e4-f0bb-4c17-b439-6493e4f340ed	33169	1342	4	.91629076	.51724136	.26753864	.9882316	.51115429	1.9105811	1	0	Private-Private	25	6.2897158	7.3858509
42	005dabb6-0d5a-44b2-ab62-a6488cdfb134__9ee313e4-f0bb-4c17-b439-6493e4f340ed	33169	1342	3	.84729785	.55882353	.31228372	1.2601874	.70422232	2.2550721	1	0	Private-Private	26	6.2897158	7.2737865
43	005dabb6-0d5a-44b2-ab62-a6488cdfb134__9ee313e4-f0bb-4c17-b439-6493e4f340ed	33169	1342	2	.91629076	.48837209	.2385073	1.0980147	.53623974	2.2483158	1	0	Private-Private	27	6.2897158	7.3969488
44	005dabb6-0d5a-44b2-ab62-a6488cdfb134__9ee313e4-f0bb-4c17-b439-6493e4f340ed	33169	1342	1	0	.48888889	.23901235	1.1788583	.57633072	2.4113011	1	0	Private-Private	28	6.2897158	7.4462934
45	005dabb6-0d5a-44b2-ab62-a6488cdfb134__9ee313e4-f0bb-4c17-b439-6493e4f340ed	33169	1342	2	0	.47058824	.22145329	1.2787012	.60174179	2.7172401	1	0	Private-Private	29	6.2897158	7.4558768
43	005dabb6-0d5a-44b2-ab62-a6488cdfb134__a1b71aaa-eac4-49de-a389-24c62ab878df	33169	27595	1	.69314718	.19444445	.037808642	.45445716	.088366672	2.3372083	3	8.737190543104749	Private-Private	11	6.0270729	6.8798699
44	005dabb6-0d5a-44b2-ab62-a6488cdfb134__a1b71aaa-eac4-49de-a389-24c62ab878df	33169	27595	1	.69314718	.17142858	.029387757	.40092114	.068729341	2.3387065	1	8.737190543104749	Private-Private	12	6.0270729	7.0076008
45	005dabb6-0d5a-44b2-ab62-a6488cdfb134__a1b71aaa-eac4-49de-a389-24c62ab878df	33169	27595	1	.69314718	.15000001	.022500001	.38547012	.057820518	2.5698006	1	8.737190543104749	Private-Private	13	6.0270729	7.0188494
43	005dabb6-0d5a-44b2-ab62-a6488cdfb134__ab29ccae-10ed-41fe-9e34-f87532c797ab	33169	35085	1	0	.2	.040000003	.70038575	.14007716	3.5019286	0	0	Private-Private	8.5	5.2832036	6.887042
44	005dabb6-0d5a-44b2-ab62-a6488cdfb134__ab29ccae-10ed-41fe-9e34-f87532c797ab	33169	35085	1	0	.2	.040000003	.69592398	.1391848	3.47962	1	0	Private-Private	9.5	5.2832036	7.0192966
45	005dabb6-0d5a-44b2-ab62-a6488cdfb134__ab29ccae-10ed-41fe-9e34-f87532c797ab	33169	35085	1	0	.19512194	.038072571	.74287498	.14495119	3.8072343	1	0	Private-Private	10.5	5.2832036	7.0339475
38	005dabb6-0d5a-44b2-ab62-a6488cdfb134__ad853c86-b8a0-4eba-8afd-9274a6f0670b	33169	18013	1	0	.29411766	.086505197	.51208198	.15061235	1.7410787	2	9.121772986566974	Private-Private	13	5.46806	6.0014148
39	005dabb6-0d5a-44b2-ab62-a6488cdfb134__ad853c86-b8a0-4eba-8afd-9274a6f0670b	33169	18013	2	0	.27777779	.0771605	.49269274	.1368591	1.7736938	1	9.121772986566974	Private-Private	14	5.46806	6.3456364
40	005dabb6-0d5a-44b2-ab62-a6488cdfb134__ad853c86-b8a0-4eba-8afd-9274a6f0670b	33169	18013	2	0	.22727273	.051652897	.38761908	.088095248	1.7055238	1	9.121772986566974	Private-Private	15	5.46806	6.6933236
41	005dabb6-0d5a-44b2-ab62-a6488cdfb134__ad853c86-b8a0-4eba-8afd-9274a6f0670b	33169	18013	2	0	.22727273	.051652897	.42007926	.095472567	1.8483487	1	9.121772986566974	Private-Private	16	5.46806	6.6541524
42	005dabb6-0d5a-44b2-ab62-a6488cdfb134__ad853c86-b8a0-4eba-8afd-9274a6f0670b	33169	18013	1	0	.17857143	.031887755	.32043329	.057220232	1.7944264	1	9.121772986566974	Private-Private	17	5.46806	6.6220713
43	005dabb6-0d5a-44b2-ab62-a6488cdfb134__ad853c86-b8a0-4eba-8afd-9274a6f0670b	33169	18013	1	0	.14285715	.020408165	.27129537	.038756479	1.8990674	1	9.121772986566974	Private-Private	18	5.46806	6.8710914
45	005dabb6-0d5a-44b2-ab62-a6488cdfb134__af4c49fc-3ef2-48f4-a1fd-653aab1e1035	33169	20504	1	0	.20930232	.043807462	.51145494	.10704871	2.4436181	2	8.628064237522048	Private-Private	24	5.9121509	7.077076
42	005dabb6-0d5a-44b2-ab62-a6488cdfb134__b0019d13-b152-40eb-9331-2d27f38c54b6	33169	4862	1	0	.41999999	.17639999	.8433308	.35419893	2.0079305	2	7.508692731499452	Private-Private	21	6.3153582	7.6489782
43	005dabb6-0d5a-44b2-ab62-a6488cdfb134__b0019d13-b152-40eb-9331-2d27f38c54b6	33169	4862	1	0	.39285713	.15433672	.68740112	.27005044	1.7497483	1	7.508692731499452	Private-Private	22	6.3153582	7.7288556
44	005dabb6-0d5a-44b2-ab62-a6488cdfb134__b0019d13-b152-40eb-9331-2d27f38c54b6	33169	4862	1	0	.375	.140625	.68685812	.25757179	1.8316216	1	7.508692731499452	Private-Private	23	6.3153582	7.7484598
45	005dabb6-0d5a-44b2-ab62-a6488cdfb134__b0019d13-b152-40eb-9331-2d27f38c54b6	33169	4862	1	0	.33333334	.11111112	.66021657	.22007219	1.9806496	1	7.508692731499452	Private-Private	24	6.3153582	7.6824822
42	005dabb6-0d5a-44b2-ab62-a6488cdfb134__b992fcae-7b44-4296-beff-91f361e29cc1	33169	2246	1	0	.35294119	.12456748	.64574856	.22791125	1.8296208	2	0	Private-Private	24.5	6.9077554	9.1406155
43	005dabb6-0d5a-44b2-ab62-a6488cdfb134__b992fcae-7b44-4296-beff-91f361e29cc1	33169	2246	1	0	.36842105	.13573407	.53197539	.19599093	1.4439332	1	0	Private-Private	25.5	6.9077554	8.9806128
44	005dabb6-0d5a-44b2-ab62-a6488cdfb134__b992fcae-7b44-4296-beff-91f361e29cc1	33169	2246	1	0	.3561644	.12685308	.54545021	.19426996	1.5314564	1	0	Private-Private	26.5	6.9077554	8.8075466
45	005dabb6-0d5a-44b2-ab62-a6488cdfb134__b992fcae-7b44-4296-beff-91f361e29cc1	33169	2246	1	0	.40000001	.16000001	.81099409	.32439765	2.0274851	1	0	Private-Private	27.5	6.9077554	8.6586056
44	005dabb6-0d5a-44b2-ab62-a6488cdfb134__ba152136-73ab-4092-9245-42f01fe3d964	33169	28432	2	.4054651	.37313432	.13922922	.33598283	.12536673	.90043402	2	5.798263062844568	Private-Public	11.5	6.1548581	7.8630743
45	005dabb6-0d5a-44b2-ab62-a6488cdfb134__ba152136-73ab-4092-9245-42f01fe3d964	33169	28432	2	.4054651	.37837839	.14317021	.71198094	.26939821	1.8816639	1	5.798263062844568	Private-Public	12.5	6.1548581	7.9832697
42	005dabb6-0d5a-44b2-ab62-a6488cdfb134__cb7cd2a1-c96e-41a3-a8d2-81474cc16782	33169	3115	1	1.0986123	.40350878	.16281934	1.4201254	.57303303	3.5194409	2	5.728638913424771	Private-Private	23.5	6.9603477	8.9897556
43	005dabb6-0d5a-44b2-ab62-a6488cdfb134__cb7cd2a1-c96e-41a3-a8d2-81474cc16782	33169	3115	1	1.0986123	.46031746	.21189217	1.6493874	.75924182	3.5831518	1	5.728638913424771	Private-Private	24.5	6.9603477	9.0276785
44	005dabb6-0d5a-44b2-ab62-a6488cdfb134__cb7cd2a1-c96e-41a3-a8d2-81474cc16782	33169	3115	1	1.0986123	.47058824	.22145329	1.5788645	.74299508	3.355087	1	5.728638913424771	Private-Private	25.5	6.9603477	9.0922327
45	005dabb6-0d5a-44b2-ab62-a6488cdfb134__cb7cd2a1-c96e-41a3-a8d2-81474cc16782	33169	3115	1	1.0986123	.46575344	.21692626	1.5894177	.74027675	3.4125731	1	5.728638913424771	Private-Private	26.5	6.9603477	9.1655521
44	005dabb6-0d5a-44b2-ab62-a6488cdfb134__d1740736-f76d-47f2-bcb9-7abc0bf5d069	33169	2683	1	0	.48780489	.2379536	1.0580441	.51611906	2.1689904	2	4.872145431887726	Private-Private	26	6.1312265	7.3771338
45	005dabb6-0d5a-44b2-ab62-a6488cdfb134__d1740736-f76d-47f2-bcb9-7abc0bf5d069	33169	2683	1	0	.43396226	.18832324	1.060438	.46019009	2.4436181	1	4.872145431887726	Private-Private	27	6.1312265	7.4015365
43	005dabb6-0d5a-44b2-ab62-a6488cdfb134__d9c4a6c3-d261-4e68-a4d7-b3740419c4e4	33169	44615	1	0	.11428571	.013061224	.40022042	.045739476	3.5019286	3	9.47122582065569	Private-Private	21.5	6.1333981	6.8849983
44	005dabb6-0d5a-44b2-ab62-a6488cdfb134__d9c4a6c3-d261-4e68-a4d7-b3740419c4e4	33169	44615	1	0	.11428571	.013061224	.39767087	.045448098	3.47962	1	9.47122582065569	Private-Private	22.5	6.1333981	7.0157123
45	005dabb6-0d5a-44b2-ab62-a6488cdfb134__d9c4a6c3-d261-4e68-a4d7-b3740419c4e4	33169	44615	1	0	.1	.010000001	.38072345	.038072344	3.8072343	1	9.47122582065569	Private-Private	23.5	6.1333981	7.0268707
36	005dabb6-0d5a-44b2-ab62-a6488cdfb134__e29ffa56-eefe-4450-a47f-3d88d0d5feae	33169	110	1	0	.098360658	.0096748192	.28631982	.028162606	2.910918	0	8.325243474418892	Private-Private	20.5	9.1323252	11.862455
37	005dabb6-0d5a-44b2-ab62-a6488cdfb134__e29ffa56-eefe-4450-a47f-3d88d0d5feae	33169	110	2	2.9704144	.11111111	.012345679	.37273052	.041414503	3.3545747	1	8.325243474418892	Private-Private	21.5	9.1323252	12.041832
38	005dabb6-0d5a-44b2-ab62-a6488cdfb134__e29ffa56-eefe-4450-a47f-3d88d0d5feae	33169	110	2	2.9704144	.11805555	.013937114	.30173105	.035621025	2.5558395	1	8.325243474418892	Private-Private	22.5	9.1323252	12.21313
39	005dabb6-0d5a-44b2-ab62-a6488cdfb134__e29ffa56-eefe-4450-a47f-3d88d0d5feae	33169	110	3	2.6390574	.11320755	.01281595	.2829617	.032033402	2.499495	1	8.325243474418892	Private-Private	23.5	9.1323252	12.396931
40	005dabb6-0d5a-44b2-ab62-a6488cdfb134__e29ffa56-eefe-4450-a47f-3d88d0d5feae	33169	110	2	3.0204248	.13333334	.01777778	.31515864	.042021155	2.3636897	1	8.325243474418892	Private-Private	24.5	9.1323252	12.521379
41	005dabb6-0d5a-44b2-ab62-a6488cdfb134__e29ffa56-eefe-4450-a47f-3d88d0d5feae	33169	110	2	3.0204248	.12087912	.014611762	.2069425	.025015026	1.7119788	1	8.325243474418892	Private-Private	25.5	9.1323252	12.703646
42	005dabb6-0d5a-44b2-ab62-a6488cdfb134__e29ffa56-eefe-4450-a47f-3d88d0d5feae	33169	110	1	1.0986123	.14432989	.020831117	.24853869	.035871562	1.7220181	1	8.325243474418892	Private-Private	26.5	9.1323252	12.810477
43	005dabb6-0d5a-44b2-ab62-a6488cdfb134__e29ffa56-eefe-4450-a47f-3d88d0d5feae	33169	110	1	1.0986123	.16346154	.026719674	.29159829	.047665108	1.7838955	1	8.325243474418892	Private-Private	27.5	9.1323252	12.894784
38	005dabb6-0d5a-44b2-ab62-a6488cdfb134__e2abf080-6c63-459e-b9b4-2cb6d05f99e6	33169	28503	1	1.0986123	.60000002	.36000001	1.6802554	1.0081532	2.8004255	2	8.273873856700645	Private-Private	5.5	5.6002722	6.2989492
39	005dabb6-0d5a-44b2-ab62-a6488cdfb134__e2abf080-6c63-459e-b9b4-2cb6d05f99e6	33169	28503	1	1.0986123	.52380955	.27437645	1.7814006	.93311465	3.4008555	1	8.273873856700645	Private-Private	6.5	5.6002722	6.5431924
40	005dabb6-0d5a-44b2-ab62-a6488cdfb134__e2abf080-6c63-459e-b9b4-2cb6d05f99e6	33169	28503	1	1.0986123	.40000001	.16000001	1.0816215	.43264866	2.7040539	1	8.273873856700645	Private-Private	7.5	5.6002722	6.8648477
41	005dabb6-0d5a-44b2-ab62-a6488cdfb134__e2abf080-6c63-459e-b9b4-2cb6d05f99e6	33169	28503	1	1.0986123	.40000001	.16000001	1.2977338	.51909357	3.2443345	1	8.273873856700645	Private-Private	8.5	5.6002722	6.818924
44	005dabb6-0d5a-44b2-ab62-a6488cdfb134__e64498f4-bd86-4cf0-8787-7eea219b92ac	33169	6160	1	0	.24166666	.058402773	.43514442	.10515989	1.8005977	2	8.143715106380521	Private-Private	22	6.8453479	9.8075819
45	005dabb6-0d5a-44b2-ab62-a6488cdfb134__e64498f4-bd86-4cf0-8787-7eea219b92ac	33169	6160	1	0	.24060151	.057889085	.5162124	.12420148	2.1455078	1	8.143715106380521	Private-Private	23	6.8453479	9.9473372
37	005dabb6-0d5a-44b2-ab62-a6488cdfb134__e7dbb63f-f56f-4be7-83a7-c0dfe9352ebf	33169	3967	2	.91629076	.30000001	.090000004	.52697551	.15809266	1.756585	2	5.791726687086097	Private-Public	17	7.2953959	9.1279364
38	005dabb6-0d5a-44b2-ab62-a6488cdfb134__e7dbb63f-f56f-4be7-83a7-c0dfe9352ebf	33169	3967	5	1.5260563	.31481481	.099108361	.63399625	.1995914	2.0138705	1	5.791726687086097	Private-Public	18	7.2953959	9.4736271
39	005dabb6-0d5a-44b2-ab62-a6488cdfb134__e7dbb63f-f56f-4be7-83a7-c0dfe9352ebf	33169	3967	5	1.5260563	.31034482	.096313901	.56492597	.17532183	1.820317	1	5.791726687086097	Private-Public	19	7.2953959	9.6628485
40	005dabb6-0d5a-44b2-ab62-a6488cdfb134__e7dbb63f-f56f-4be7-83a7-c0dfe9352ebf	33169	3967	5	1.5260563	.32307693	.10437871	.62694162	.20255038	1.9405335	1	5.791726687086097	Private-Public	20	7.2953959	9.835824
41	005dabb6-0d5a-44b2-ab62-a6488cdfb134__e7dbb63f-f56f-4be7-83a7-c0dfe9352ebf	33169	3967	4	1.658228	.29411766	.086505197	.48825708	.14360502	1.660074	1	5.791726687086097	Private-Public	21	7.2953959	9.9336042
42	005dabb6-0d5a-44b2-ab62-a6488cdfb134__e7dbb63f-f56f-4be7-83a7-c0dfe9352ebf	33169	3967	3	1.7917595	.34285715	.11755103	.63520384	.21778418	1.8526778	1	5.791726687086097	Private-Public	22	7.2953959	10.015453
38	005dabb6-0d5a-44b2-ab62-a6488cdfb134__f07dbccb-a4f2-4f3e-b3ec-29e4cbadfdcf	33169	776	1	1.0986123	.54545456	.29752067	1.5275049	.83318448	2.8004255	3	8.273873856700645	Private-Private	22.5	6.1070228	6.3071871
39	005dabb6-0d5a-44b2-ab62-a6488cdfb134__f07dbccb-a4f2-4f3e-b3ec-29e4cbadfdcf	33169	776	1	1.0986123	.5714286	.32653064	1.9433461	1.1104835	3.4008555	1	8.273873856700645	Private-Private	23.5	6.1070228	6.5110021
40	005dabb6-0d5a-44b2-ab62-a6488cdfb134__f07dbccb-a4f2-4f3e-b3ec-29e4cbadfdcf	33169	776	1	1.0986123	.5	.25	1.3520269	.67601347	2.7040539	1	8.273873856700645	Private-Private	24.5	6.1070228	6.8501263
41	005dabb6-0d5a-44b2-ab62-a6488cdfb134__f07dbccb-a4f2-4f3e-b3ec-29e4cbadfdcf	33169	776	1	1.0986123	.4074074	.16598079	1.3217659	.53849721	3.2443345	1	8.273873856700645	Private-Private	25.5	6.1070228	6.8522425
44	005dabb6-0d5a-44b2-ab62-a6488cdfb134__f3281ee9-f72c-4c5f-ac26-c820d80a8e8c	33169	278	1	0	.45454547	.20661159	.81845349	.37202436	1.8005977	2	7.733891871806446	Private-Private	28.5	6.4361506	7.5175209
45	005dabb6-0d5a-44b2-ab62-a6488cdfb134__f3281ee9-f72c-4c5f-ac26-c820d80a8e8c	33169	278	1	0	.46551725	.21670631	.99877089	.46494508	2.1455078	1	7.733891871806446	Private-Private	29.5	6.4361506	7.6263266
38	005dabb6-0d5a-44b2-ab62-a6488cdfb134__f626e8a2-820d-4b16-b31d-25bdbc1245e9	33169	35362	1	0	.16666667	.02777778	.29017979	.048363302	1.7410787	2	8.70824567946228	Private-Private	6.5	5.5174527	5.9801507
39	005dabb6-0d5a-44b2-ab62-a6488cdfb134__f626e8a2-820d-4b16-b31d-25bdbc1245e9	33169	35362	1	0	.15789473	.024930745	.28005689	.044219509	1.7736938	1	8.70824567946228	Private-Private	7.5	5.5174527	6.3341675
40	005dabb6-0d5a-44b2-ab62-a6488cdfb134__f626e8a2-820d-4b16-b31d-25bdbc1245e9	33169	35362	1	0	.13043478	.017013231	.22245963	.029016472	1.7055238	1	8.70824567946228	Private-Private	8.5	5.5174527	6.6808548
41	005dabb6-0d5a-44b2-ab62-a6488cdfb134__f626e8a2-820d-4b16-b31d-25bdbc1245e9	33169	35362	1	0	.13636364	.018595042	.25204757	.034370121	1.8483487	1	8.70824567946228	Private-Private	9.5	5.5174527	6.6405292
32	005e8a9b-45b3-445f-9840-00884b5865b9__27d1bfbd-a846-48fc-9740-190e6b877e27	28298	152	1	2.0794415	.033898305	.0011490951	.12606104	.0042732558	3.7188008	0	0	Private-Public	18	9.1164141	9.66786
33	005e8a9b-45b3-445f-9840-00884b5865b9__27d1bfbd-a846-48fc-9740-190e6b877e27	28298	152	1	2.0794415	.030769231	.00094674557	.11154787	.0034322422	3.6253059	1	0	Private-Public	19	9.1164141	9.7439346
34	005e8a9b-45b3-445f-9840-00884b5865b9__27d1bfbd-a846-48fc-9740-190e6b877e27	28298	152	1	2.0794415	.03508772	.001231148	.11053159	.0038783012	3.1501503	1	0	Private-Public	20	9.1164141	9.8061228
35	005e8a9b-45b3-445f-9840-00884b5865b9__27d1bfbd-a846-48fc-9740-190e6b877e27	28298	152	1	2.0794415	.028169014	.00079349335	.084990859	.0023941088	3.0171757	1	0	Private-Public	21	9.1164141	9.9925966
32	005e8a9b-45b3-445f-9840-00884b5865b9__42e8282f-c45a-4977-9c4e-8dc681752d38	28298	28299	1	2.0794415	1	1	3.7188008	3.7188008	3.7188008	0	0	Private-Private	2	1.2527629	.91629076
33	005e8a9b-45b3-445f-9840-00884b5865b9__42e8282f-c45a-4977-9c4e-8dc681752d38	28298	28299	1	2.0794415	.66666669	.44444448	2.4168706	1.6112472	3.6253059	1	0	Private-Private	3	1.2527629	1.0986123
34	005e8a9b-45b3-445f-9840-00884b5865b9__42e8282f-c45a-4977-9c4e-8dc681752d38	28298	28299	1	2.0794415	.66666669	.44444448	2.1001003	1.4000669	3.1501503	1	0	Private-Private	4	1.2527629	1.0986123
35	005e8a9b-45b3-445f-9840-00884b5865b9__42e8282f-c45a-4977-9c4e-8dc681752d38	28298	28299	1	2.0794415	.66666669	.44444448	2.0114505	1.3409671	3.0171757	1	0	Private-Private	5	1.2527629	1.0986123
15	0064176b-ed5f-4c0e-902f-d5e42cd6e339__14429f98-0dbe-4c2c-9f24-d63e7a03242b	4198	5783	1	4.1431346	.036363635	.0013223139	.062894613	.0022870766	1.7296019	0	8.834427719805836	Private-Private	7.5	7.0604763	8.4386911
16	0064176b-ed5f-4c0e-902f-d5e42cd6e339__14429f98-0dbe-4c2c-9f24-d63e7a03242b	4198	5783	1	4.1431346	.033898305	.0011490951	-.032392133	-.0010980384	-.9555679	1	8.834427719805836	Private-Private	8.5	7.0604763	8.6379051
17	0064176b-ed5f-4c0e-902f-d5e42cd6e339__14429f98-0dbe-4c2c-9f24-d63e7a03242b	4198	5783	1	4.1431346	.032786883	.0010749798	.069573678	.0022811042	2.1219974	1	8.834427719805836	Private-Private	9.5	7.0604763	8.6435614
18	0064176b-ed5f-4c0e-902f-d5e42cd6e339__14429f98-0dbe-4c2c-9f24-d63e7a03242b	4198	5783	1	4.1431346	.036363635	.0013223139	-.016533403	-.00060121465	-.45466861	1	8.834427719805836	Private-Private	10.5	7.0604763	8.6990976
27	00685dfb-f03c-4bb1-8331-f2f58f966ce8__27dd4d03-77d4-43ee-a5bf-660111d7a7e7	22519	63	1	0	.054054055	.0029218409	.20768709	.01122633	3.8422112	0	9.694939748590684	Private-Private	15.5	7.4619279	9.8672123
28	00685dfb-f03c-4bb1-8331-f2f58f966ce8__27dd4d03-77d4-43ee-a5bf-660111d7a7e7	22519	63	1	0	.052631579	.0027700833	.20258488	.010662362	3.8491125	1	9.694939748590684	Private-Private	16.5	7.4619279	9.8141098
29	00685dfb-f03c-4bb1-8331-f2f58f966ce8__27dd4d03-77d4-43ee-a5bf-660111d7a7e7	22519	63	1	0	.060606062	.0036730948	.22630452	.013715426	3.7340245	1	9.694939748590684	Private-Private	17.5	7.4619279	9.6543846
30	00685dfb-f03c-4bb1-8331-f2f58f966ce8__27dd4d03-77d4-43ee-a5bf-660111d7a7e7	22519	63	1	0	.0625	.00390625	.22854926	.014284329	3.6567881	1	9.694939748590684	Private-Private	18.5	7.4619279	9.4314022
27	00685dfb-f03c-4bb1-8331-f2f58f966ce8__ed2249f1-073e-45f2-a0c7-a69f4865d1c9	22519	22518	1	0	1	1	3.8422112	3.8422112	3.8422112	0	6.075685761543569	Private-Private	1	3.871201	.69314718
28	00685dfb-f03c-4bb1-8331-f2f58f966ce8__ed2249f1-073e-45f2-a0c7-a69f4865d1c9	22519	22518	1	0	1	1	3.8491125	3.8491125	3.8491125	1	6.075685761543569	Private-Private	2	3.871201	1.0986123
29	00685dfb-f03c-4bb1-8331-f2f58f966ce8__ed2249f1-073e-45f2-a0c7-a69f4865d1c9	22519	22518	1	0	1	1	3.7340245	3.7340245	3.7340245	1	6.075685761543569	Private-Private	3	3.871201	1.0986123
30	00685dfb-f03c-4bb1-8331-f2f58f966ce8__ed2249f1-073e-45f2-a0c7-a69f4865d1c9	22519	22518	1	0	1	1	3.6567881	3.6567881	3.6567881	1	6.075685761543569	Private-Private	4	3.871201	1.0986123
32	006d48f0-6ab6-4fab-b918-84b850a59708__d476d3c0-5569-494f-b31a-20a65fc0e688	28585	14758	1	1.9459101	1	1	2.1041436	2.1041436	2.1041436	0	0	Private-Private	7	.69314718	.69314718
33	006d48f0-6ab6-4fab-b918-84b850a59708__d476d3c0-5569-494f-b31a-20a65fc0e688	28585	14758	1	1.9459101	1	1	1.8578402	1.8578402	1.8578402	1	0	Private-Private	8	.69314718	.69314718
34	006d48f0-6ab6-4fab-b918-84b850a59708__d476d3c0-5569-494f-b31a-20a65fc0e688	28585	14758	1	1.9459101	1	1	2.1838174	2.1838174	2.1838174	1	0	Private-Private	9	.69314718	.69314718
35	006d48f0-6ab6-4fab-b918-84b850a59708__d476d3c0-5569-494f-b31a-20a65fc0e688	28585	14758	1	1.9459101	1	1	1.8695105	1.8695105	1.8695105	1	0	Private-Private	10	.69314718	.69314718
37	0086ffcc-3bd3-496f-9ecc-d42852928aff__1d437ade-803a-4a36-a3eb-08e4c3506af5	37633	34601	1	1.6094379	.71428573	.51020408	2.5867457	1.8476754	3.621444	0	6.693070876075962	Private-Private	7.5	3.2771447	2.442347
38	0086ffcc-3bd3-496f-9ecc-d42852928aff__1d437ade-803a-4a36-a3eb-08e4c3506af5	37633	34601	1	1.6094379	.71428573	.51020408	2.6650636	1.9036169	3.7310891	1	6.693070876075962	Private-Private	8.5	3.2771447	2.442347
39	0086ffcc-3bd3-496f-9ecc-d42852928aff__1d437ade-803a-4a36-a3eb-08e4c3506af5	37633	34601	1	1.6094379	.71428573	.51020408	2.5646269	1.8318763	3.5904775	1	6.693070876075962	Private-Private	9.5	3.2771447	2.442347
40	0086ffcc-3bd3-496f-9ecc-d42852928aff__1d437ade-803a-4a36-a3eb-08e4c3506af5	37633	34601	1	1.6094379	.71428573	.51020408	2.5005608	1.7861147	3.5007849	1	6.693070876075962	Private-Private	10.5	3.2771447	2.442347
32	008917f0-4680-4133-9cbf-00b4745d707c__e29ffa56-eefe-4450-a47f-3d88d0d5feae	59	110	1	.69314718	.019417476	.00037703838	.081627496	.001585	4.2038159	0	8.114922319545752	Private-Private	35	9.3634472	11.474657
33	008917f0-4680-4133-9cbf-00b4745d707c__e29ffa56-eefe-4450-a47f-3d88d0d5feae	59	110	1	.69314718	.018518519	.00034293553	.079759784	.001477033	4.3070283	1	8.114922319545752	Private-Private	36	9.3634472	11.393821
34	008917f0-4680-4133-9cbf-00b4745d707c__e29ffa56-eefe-4450-a47f-3d88d0d5feae	59	110	1	.69314718	.03809524	.0014512473	.16525678	.0062954966	4.3379903	1	8.114922319545752	Private-Private	37	9.3634472	11.444342
35	008917f0-4680-4133-9cbf-00b4745d707c__e29ffa56-eefe-4450-a47f-3d88d0d5feae	59	110	1	.69314718	.033613447	.0011298638	.14520843	.0048809559	4.3199506	1	8.114922319545752	Private-Private	38	9.3634472	11.663236
43	008e5f20-d1c2-4baf-be3d-2f1ff83d8bad__1e290a3f-3c53-4bae-a7f8-3b32f98d7205	49209	49208	2	.4054651	1	1	2.6842935	2.6842935	2.6842935	0	0	Private-Private	13.5	4.2835865	.69314718
44	008e5f20-d1c2-4baf-be3d-2f1ff83d8bad__1e290a3f-3c53-4bae-a7f8-3b32f98d7205	49209	49208	2	.4054651	1	1	2.498667	2.498667	2.498667	1	0	Private-Private	14.5	4.2835865	1.0986123
45	008e5f20-d1c2-4baf-be3d-2f1ff83d8bad__1e290a3f-3c53-4bae-a7f8-3b32f98d7205	49209	49208	2	.4054651	1	1	2.5300984	2.5300984	2.5300984	1	0	Private-Private	15.5	4.2835865	1.0986123
43	008e5f20-d1c2-4baf-be3d-2f1ff83d8bad__4b432dba-3a20-4af6-a77a-f277c39dd0f5	49209	1544	2	.4054651	.089552239	.0080196038	.24038449	.02152697	2.6842935	0	7.35630653224055	Private-Private	27.5	6.6220713	7.6365108
44	008e5f20-d1c2-4baf-be3d-2f1ff83d8bad__4b432dba-3a20-4af6-a77a-f277c39dd0f5	49209	1544	2	.4054651	.090909094	.0082644634	.22715156	.020650143	2.498667	1	7.35630653224055	Private-Private	28.5	6.6220713	7.6372342
45	008e5f20-d1c2-4baf-be3d-2f1ff83d8bad__4b432dba-3a20-4af6-a77a-f277c39dd0f5	49209	1544	2	.4054651	.088235296	.0077854674	.22324398	.019698	2.5300984	1	7.35630653224055	Private-Private	29.5	6.6220713	7.6280313
13	00a5437a-f935-4a58-b1c0-051624a65687__e96aa156-9192-4e90-b2a3-a51645435ff5	7635	7634	1	3.0910425	1	1	3.0471458	3.0471458	3.0471458	0	0		1	0	.69314718
14	00a5437a-f935-4a58-b1c0-051624a65687__e96aa156-9192-4e90-b2a3-a51645435ff5	7635	7634	1	3.0910425	1	1	3.4008806	3.4008806	3.4008806	1	0		2	0	.69314718
15	00a5437a-f935-4a58-b1c0-051624a65687__e96aa156-9192-4e90-b2a3-a51645435ff5	7635	7634	1	3.0910425	1	1	2.9653561	2.9653561	2.9653561	1	0		3	0	.69314718
16	00a5437a-f935-4a58-b1c0-051624a65687__e96aa156-9192-4e90-b2a3-a51645435ff5	7635	7634	1	3.0910425	1	1	3.3383913	3.3383913	3.3383913	1	0		4	0	.69314718
28	00af1426-7dc4-42c2-a851-6cfb3f8bb1bf__2231cdd6-12f3-4ab9-8bda-d53b1aeb82a6	24095	24096	1	1.9459101	1	1	2.3070104	2.3070104	2.3070104	0	5.029729385926564	Private-Private	9.5	2.1400661	.69314718
29	00af1426-7dc4-42c2-a851-6cfb3f8bb1bf__2231cdd6-12f3-4ab9-8bda-d53b1aeb82a6	24095	24096	1	1.9459101	1	1	1.5410798	1.5410798	1.5410798	1	5.029729385926564	Private-Private	10.5	2.1400661	.69314718
30	00af1426-7dc4-42c2-a851-6cfb3f8bb1bf__2231cdd6-12f3-4ab9-8bda-d53b1aeb82a6	24095	24096	1	1.9459101	1	1	2.1776636	2.1776636	2.1776636	1	5.029729385926564	Private-Private	11.5	2.1400661	.69314718
31	00af1426-7dc4-42c2-a851-6cfb3f8bb1bf__2231cdd6-12f3-4ab9-8bda-d53b1aeb82a6	24095	24096	1	1.9459101	1	1	2.2458611	2.2458611	2.2458611	1	5.029729385926564	Private-Private	12.5	2.1400661	.69314718
41	00bed2bf-31d4-4419-b3db-93ecd901cccf__9d87b46c-d59a-43a0-8932-5a9577439758	46341	25428	1	0	.046875	.0021972656	.093774922	.0043956996	2.0005317	0	7.322862893815026	Private-Private	8.5	6.3578424	8.2846308
42	00bed2bf-31d4-4419-b3db-93ecd901cccf__9d87b46c-d59a-43a0-8932-5a9577439758	46341	25428	1	0	.042857144	.0018367348	.078834981	.0033786423	1.8394829	1	7.322862893815026	Private-Private	9.5	6.3578424	8.3972826
43	00bed2bf-31d4-4419-b3db-93ecd901cccf__9d87b46c-d59a-43a0-8932-5a9577439758	46341	25428	1	0	.042857144	.0018367348	.078581341	.0033677721	1.8335646	1	7.322862893815026	Private-Private	10.5	6.3578424	8.4435463
44	00bed2bf-31d4-4419-b3db-93ecd901cccf__9d87b46c-d59a-43a0-8932-5a9577439758	46341	25428	1	0	.054054055	.0029218409	.10428356	.0056369496	1.9292459	1	7.322862893815026	Private-Private	11.5	6.3578424	8.5525608
44	00cae0a5-2388-4e1b-8833-d6b4bea3f4c8__250986c5-8d4f-4e79-b5fb-1a22daf55398	29391	52888	1	0	.5714286	.32653064	1.2394232	.70824182	2.1689904	0	6.348364734575664	Private-Public	6.5	2.0794415	2.3025851
45	00cae0a5-2388-4e1b-8833-d6b4bea3f4c8__250986c5-8d4f-4e79-b5fb-1a22daf55398	29391	52888	1	0	.5714286	.32653064	1.3963532	.79791617	2.4436181	1	6.348364734575664	Private-Public	7.5	2.0794415	2.3978953
45	00cae0a5-2388-4e1b-8833-d6b4bea3f4c8__3724414d-7791-4a1a-82c9-543d23a01884	29391	54557	1	0	.2857143	.081632659	.98534375	.2815268	3.4487031	0	8.647858508576885	Private-Private	7	2.6741486	2.442347
42	00cae0a5-2388-4e1b-8833-d6b4bea3f4c8__67fa7c34-af50-4f4b-a648-8ace52ccb55c	29391	14280	1	0	.29166666	.08506944	.74917477	.2185093	2.5685992	0	7.417130269562056	Private-Private	16.5	4.6959248	5.0005851
43	00cae0a5-2388-4e1b-8833-d6b4bea3f4c8__67fa7c34-af50-4f4b-a648-8ace52ccb55c	29391	14280	1	0	.28	.078400001	.60011888	.16803329	2.1432817	1	7.417130269562056	Private-Private	17.5	4.6959248	5.1474943
44	00cae0a5-2388-4e1b-8833-d6b4bea3f4c8__67fa7c34-af50-4f4b-a648-8ace52ccb55c	29391	14280	1	0	.23333333	.054444443	.50031549	.11674027	2.1442091	1	7.417130269562056	Private-Private	18.5	4.6959248	5.209486
45	00cae0a5-2388-4e1b-8833-d6b4bea3f4c8__67fa7c34-af50-4f4b-a648-8ace52ccb55c	29391	14280	1	0	.22580644	.050988551	.61627394	.13915864	2.7292132	1	7.417130269562056	Private-Private	19.5	4.6959248	5.2522736
45	00cae0a5-2388-4e1b-8833-d6b4bea3f4c8__7a52ae0b-b40d-4e7f-86e1-bb0bab6b1ed5	29391	3426	1	0	.082352944	.0067820074	.28401086	.023389129	3.4487031	3	4.210610615182646	Private-Private	27	7.2899518	10.485773
35	00cc9cb9-ac0c-4160-8d52-52024616566e__2e9d982c-2b61-4c3e-a337-ee04c0b16803	32877	55	1	0	.039999999	.0016	.041145552	.0016458221	1.0286388	0	5.694189281506063	Private-Private	19.5	6.7292266	8.1969881
36	00cc9cb9-ac0c-4160-8d52-52024616566e__2e9d982c-2b61-4c3e-a337-ee04c0b16803	32877	55	1	0	.039999999	.0016	.039426982	.0015770793	.98567456	1	5.694189281506063	Private-Private	20.5	6.7292266	8.0597506
37	00cc9cb9-ac0c-4160-8d52-52024616566e__2e9d982c-2b61-4c3e-a337-ee04c0b16803	32877	55	1	0	.040816326	.0016659724	.037690893	.0015384038	.92342693	1	5.694189281506063	Private-Private	21.5	6.7292266	7.5608616
38	00cc9cb9-ac0c-4160-8d52-52024616566e__2e9d982c-2b61-4c3e-a337-ee04c0b16803	32877	55	1	0	.045454547	.0020661158	.039728507	.0018058413	.87402713	1	5.694189281506063	Private-Private	22.5	6.7292266	7.0745401
41	00d3ff28-1e95-4015-8003-5155ed0994d4__0f09f00c-d8b4-4675-8a10-48ccecbf8ee5	1948	44266	1	0	.23809524	.056689344	.70561093	.16800261	2.9635658	0	8.74377281414381	Private-Private	27	5.7868972	5.6330023
42	00d3ff28-1e95-4015-8003-5155ed0994d4__0f09f00c-d8b4-4675-8a10-48ccecbf8ee5	1948	44266	2	0	.34999999	.12249999	1.0843862	.37953517	3.0982463	1	8.74377281414381	Private-Private	28	5.7868972	5.5778413
43	00d3ff28-1e95-4015-8003-5155ed0994d4__0f09f00c-d8b4-4675-8a10-48ccecbf8ee5	1948	44266	2	0	.24137931	.058263969	.60141945	.14517021	2.491595	1	8.74377281414381	Private-Private	29	5.7868972	5.6954141
44	00d3ff28-1e95-4015-8003-5155ed0994d4__0f09f00c-d8b4-4675-8a10-48ccecbf8ee5	1948	44266	2	0	.23333333	.054444443	.69144797	.16133785	2.9633484	1	8.74377281414381	Private-Private	30	5.7868972	5.233779
45	00d3ff28-1e95-4015-8003-5155ed0994d4__0f09f00c-d8b4-4675-8a10-48ccecbf8ee5	1948	44266	1	0	.2	.040000003	.57942289	.11588458	2.8971143	1	8.74377281414381	Private-Private	31	5.7868972	5.1209831
23	00d3ff28-1e95-4015-8003-5155ed0994d4__647b1904-3ae1-4440-852f-927c5673251c	1948	17886	1	3.3672957	.11111111	.012345679	.31679091	.03519899	2.8511181	0	8.676285204043817	Private-Private	20.5	6.2775831	5.1676393
24	00d3ff28-1e95-4015-8003-5155ed0994d4__647b1904-3ae1-4440-852f-927c5673251c	1948	17886	1	3.3672957	.1	.010000001	.31919754	.031919755	3.1919754	1	8.676285204043817	Private-Private	21.5	6.2775831	5.4951167
25	00d3ff28-1e95-4015-8003-5155ed0994d4__647b1904-3ae1-4440-852f-927c5673251c	1948	17886	1	3.3672957	.090909094	.0082644634	.2878648	.026169529	3.1665127	1	8.676285204043817	Private-Private	22.5	6.2775831	5.6489744
26	00d3ff28-1e95-4015-8003-5155ed0994d4__647b1904-3ae1-4440-852f-927c5673251c	1948	17886	1	3.3672957	.090909094	.0082644634	.28851643	.026228769	3.1736808	1	8.676285204043817	Private-Private	23.5	6.2775831	5.7235851
9	00d3ff28-1e95-4015-8003-5155ed0994d4__7038adb0-b657-4c7f-8b80-f674f118dc1b	1948	1339	3	2.7300291	.26086956	.068052925	.83608955	.21811031	3.2050099	0	4.731264194419882	Private-Private	11.5	6.9740109	6.4676986
10	00d3ff28-1e95-4015-8003-5155ed0994d4__7038adb0-b657-4c7f-8b80-f674f118dc1b	1948	1339	3	2.7300291	.25	.0625	.81411916	.20352979	3.2564766	1	4.731264194419882	Private-Private	12.5	6.9740109	6.3902407
11	00d3ff28-1e95-4015-8003-5155ed0994d4__7038adb0-b657-4c7f-8b80-f674f118dc1b	1948	1339	3	2.7300291	.31999999	.1024	1.0308442	.32987016	3.2213883	1	4.731264194419882	Private-Private	13.5	6.9740109	6.2998681
12	00d3ff28-1e95-4015-8003-5155ed0994d4__7038adb0-b657-4c7f-8b80-f674f118dc1b	1948	1339	3	2.7300291	.25925925	.067215361	.7713815	.19998778	2.9753287	1	4.731264194419882	Private-Private	14.5	6.9740109	6.2255483
24	00d3ff28-1e95-4015-8003-5155ed0994d4__8ee12e1b-c0fd-4018-88ef-646d721da90d	1948	20012	1	2.4849067	.1	.010000001	.26698545	.026698546	2.6698544	0	8.628064237522048	Private-Private	16	5.5947113	5.4595857
25	00d3ff28-1e95-4015-8003-5155ed0994d4__8ee12e1b-c0fd-4018-88ef-646d721da90d	1948	20012	1	2.4849067	.090909094	.0082644634	.26445264	.02404115	2.9089789	1	8.628064237522048	Private-Private	17	5.5947113	5.6185875
26	00d3ff28-1e95-4015-8003-5155ed0994d4__8ee12e1b-c0fd-4018-88ef-646d721da90d	1948	20012	1	2.4849067	.090909094	.0082644634	.23582864	.021438969	2.594115	1	8.628064237522048	Private-Private	18	5.5947113	5.6954141
27	00d3ff28-1e95-4015-8003-5155ed0994d4__8ee12e1b-c0fd-4018-88ef-646d721da90d	1948	20012	1	2.4849067	.083333336	.006944445	.2431659	.020263826	2.9179907	1	8.628064237522048	Private-Private	19	5.5947113	5.6818776
24	00d3ff28-1e95-4015-8003-5155ed0994d4__eade862f-c539-4cf0-a482-3c3067ec161b	1948	1325	1	2.4849067	.1	.010000001	.26698545	.026698546	2.6698544	0	8.561816646005758	Private-Private	26.5	5.5606818	5.4574556
25	00d3ff28-1e95-4015-8003-5155ed0994d4__eade862f-c539-4cf0-a482-3c3067ec161b	1948	1325	1	2.4849067	.090909094	.0082644634	.26445264	.02404115	2.9089789	1	8.561816646005758	Private-Private	27.5	5.5606818	5.6167712
26	00d3ff28-1e95-4015-8003-5155ed0994d4__eade862f-c539-4cf0-a482-3c3067ec161b	1948	1325	1	2.4849067	.090909094	.0082644634	.23582864	.021438969	2.594115	1	8.561816646005758	Private-Private	28.5	5.5606818	5.6937323
27	00d3ff28-1e95-4015-8003-5155ed0994d4__eade862f-c539-4cf0-a482-3c3067ec161b	1948	1325	1	2.4849067	.083333336	.006944445	.2431659	.020263826	2.9179907	1	8.561816646005758	Private-Private	29.5	5.5606818	5.6801724
34	00db8e39-7f88-402b-a80b-2b49a46f981b__c9638473-a0a8-4973-8493-d1f492e3eb8d	31679	23291	1	0	.2	.040000003	.77209133	.15441827	3.8604567	0	8.820466858532132	Private-Private	7.5	4.59512	2.1400661
35	00db8e39-7f88-402b-a80b-2b49a46f981b__c9638473-a0a8-4973-8493-d1f492e3eb8d	31679	23291	1	0	.2	.040000003	.67368573	.13473715	3.3684285	1	8.820466858532132	Private-Private	8.5	4.59512	2.1400661
36	00db8e39-7f88-402b-a80b-2b49a46f981b__c9638473-a0a8-4973-8493-d1f492e3eb8d	31679	23291	1	0	.2	.040000003	.49467191	.09893439	2.4733596	1	8.820466858532132	Private-Private	9.5	4.59512	2.0794415
37	00db8e39-7f88-402b-a80b-2b49a46f981b__c9638473-a0a8-4973-8493-d1f492e3eb8d	31679	23291	1	0	.2	.040000003	.67090225	.13418046	3.3545113	1	8.820466858532132	Private-Private	10.5	4.59512	2.0794415
26	00debc9a-6829-4ee0-b9ab-9467f8bff6da__a9073aee-c72a-4376-b76e-741ebeea5234	22355	22354	1	0	1	1	3.888941	3.888941	3.888941	0	9.060859054593728	Private-Private	1	1.3862944	.69314718
27	00debc9a-6829-4ee0-b9ab-9467f8bff6da__a9073aee-c72a-4376-b76e-741ebeea5234	22355	22354	1	0	1	1	2.2424788	2.2424788	2.2424788	1	9.060859054593728	Private-Private	2	1.3862944	.69314718
28	00debc9a-6829-4ee0-b9ab-9467f8bff6da__a9073aee-c72a-4376-b76e-741ebeea5234	22355	22354	1	0	1	1	2.3302543	2.3302543	2.3302543	1	9.060859054593728	Private-Private	3	1.3862944	.69314718
29	00debc9a-6829-4ee0-b9ab-9467f8bff6da__a9073aee-c72a-4376-b76e-741ebeea5234	22355	22354	1	0	1	1	3.628459	3.628459	3.628459	1	9.060859054593728	Private-Private	4	1.3862944	.69314718
22	00dfdbf5-a0a7-4b8e-9f43-446f5926245b__21e51729-c32a-483d-ad04-38804de088bc	15630	16674	1	2.6390574	.5	.25	1.7569147	.87845737	3.5138295	0	7.128401651273284	Private-Private	1.5	3.4499876	1.704748
23	00dfdbf5-a0a7-4b8e-9f43-446f5926245b__21e51729-c32a-483d-ad04-38804de088bc	15630	16674	1	2.6390574	.5	.25	1.4051435	.70257175	2.810287	1	7.128401651273284	Private-Private	2.5	3.4499876	1.704748
24	00dfdbf5-a0a7-4b8e-9f43-446f5926245b__21e51729-c32a-483d-ad04-38804de088bc	15630	16674	1	2.6390574	.5	.25	1.6523105	.82615525	3.304621	1	7.128401651273284	Private-Private	3.5	3.4499876	1.704748
25	00dfdbf5-a0a7-4b8e-9f43-446f5926245b__21e51729-c32a-483d-ad04-38804de088bc	15630	16674	1	2.6390574	.5	.25	1.6608728	.83043641	3.3217456	1	7.128401651273284	Private-Private	4.5	3.4499876	1.7917595
21	00dfdbf5-a0a7-4b8e-9f43-446f5926245b__3f560b49-c442-4398-bffb-a3d6a7f80245	15630	4841	1	4.0253515	.14285715	.020408165	.5517745	.078824937	3.8624215	0	7.432762789140601	Private-Private	7	6.1257768	6.3801227
22	00dfdbf5-a0a7-4b8e-9f43-446f5926245b__3f560b49-c442-4398-bffb-a3d6a7f80245	15630	4841	1	4.0253515	.17391305	.030245747	.68480211	.11909602	3.9376121	1	7.432762789140601	Private-Private	8	6.1257768	6.6560836
23	00dfdbf5-a0a7-4b8e-9f43-446f5926245b__3f560b49-c442-4398-bffb-a3d6a7f80245	15630	4841	1	4.0253515	.17391305	.030245747	.56092113	.097551502	3.2252965	1	7.432762789140601	Private-Private	9	6.1257768	6.7696419
24	00dfdbf5-a0a7-4b8e-9f43-446f5926245b__3f560b49-c442-4398-bffb-a3d6a7f80245	15630	4841	1	4.0253515	.15384616	.023668641	.57280952	.088124543	3.7232616	1	7.432762789140601	Private-Private	10	6.1257768	6.9631901
22	00dfdbf5-a0a7-4b8e-9f43-446f5926245b__98758525-0683-4458-8ed9-41933f55c407	15630	856	1	2.6390574	.25	.0625	.87845737	.21961434	3.5138295	4	7.053615187661535	Private-Private	13.5	6.4002576	5.2496524
23	00dfdbf5-a0a7-4b8e-9f43-446f5926245b__98758525-0683-4458-8ed9-41933f55c407	15630	856	1	2.6390574	.22727273	.051652897	.63870162	.14515947	2.810287	1	7.053615187661535	Private-Private	14.5	6.4002576	5.4094114
24	00dfdbf5-a0a7-4b8e-9f43-446f5926245b__98758525-0683-4458-8ed9-41933f55c407	15630	856	1	2.6390574	.25	.0625	.82615525	.20653881	3.304621	1	7.053615187661535	Private-Private	15.5	6.4002576	5.6954141
25	00dfdbf5-a0a7-4b8e-9f43-446f5926245b__98758525-0683-4458-8ed9-41933f55c407	15630	856	1	2.6390574	.22727273	.051652897	.75494224	.17157778	3.3217456	1	7.053615187661535	Private-Private	16.5	6.4002576	5.6131282
41	00dfdbf5-a0a7-4b8e-9f43-446f5926245b__a8aff069-11d2-4e42-bcc1-0827a1b6d1a9	15630	29527	1	2.3025851	.44444445	.19753087	.0704761	.03132271	.15857123	0	7.664158673869041	Private-Private	15	3.871201	5.6258211
42	00dfdbf5-a0a7-4b8e-9f43-446f5926245b__a8aff069-11d2-4e42-bcc1-0827a1b6d1a9	15630	29527	1	2.3025851	.44444445	.19753087	.5734548	.25486881	1.2902733	1	7.664158673869041	Private-Private	16	3.871201	5.655992
43	00dfdbf5-a0a7-4b8e-9f43-446f5926245b__a8aff069-11d2-4e42-bcc1-0827a1b6d1a9	15630	29527	1	2.3025851	.44444445	.19753087	.49800152	.22133401	1.1205034	1	7.664158673869041	Private-Private	17	3.871201	5.5333896
44	00dfdbf5-a0a7-4b8e-9f43-446f5926245b__a8aff069-11d2-4e42-bcc1-0827a1b6d1a9	15630	29527	1	2.3025851	.5714286	.32653064	.6812939	.38931084	1.1922643	1	7.664158673869041	Private-Private	18	3.871201	5.1298985
33	00dfdbf5-a0a7-4b8e-9f43-446f5926245b__d0c47033-d619-408f-b23b-ce68440867ee	15630	17746	1	3.4339871	.8888889	.79012346	.63338679	.56301045	.71256012	0	8.860742609779418	Private-Private	12	4.0342407	4.1190372
34	00dfdbf5-a0a7-4b8e-9f43-446f5926245b__d0c47033-d619-408f-b23b-ce68440867ee	15630	17746	1	3.4339871	.54545456	.29752067	.3288883	.1793936	.60296184	1	8.860742609779418	Private-Private	13	4.0342407	4.6298628
35	00dfdbf5-a0a7-4b8e-9f43-446f5926245b__d0c47033-d619-408f-b23b-ce68440867ee	15630	17746	1	3.4339871	.54545456	.29752067	.2654053	.14476652	.48657635	1	8.860742609779418	Private-Private	14	4.0342407	4.620059
36	00dfdbf5-a0a7-4b8e-9f43-446f5926245b__d0c47033-d619-408f-b23b-ce68440867ee	15630	17746	1	3.4339871	.60000002	.36000001	.44279504	.26567701	.73799169	1	8.860742609779418	Private-Private	15	4.0342407	4.2766662
33	00dfdbf5-a0a7-4b8e-9f43-446f5926245b__e1e3014d-ea39-4ebc-95c8-a81b3ae363ed	15630	2696	1	3.4339871	.20512821	.042077582	.14616618	.029982807	.71256012	0	7.133807168534714	Private-Public	22	7.3456874	9.0840397
34	00dfdbf5-a0a7-4b8e-9f43-446f5926245b__e1e3014d-ea39-4ebc-95c8-a81b3ae363ed	15630	2696	1	3.4339871	.2	.040000003	.12059237	.024118476	.60296184	1	7.133807168534714	Private-Public	23	7.3456874	9.0790348
35	00dfdbf5-a0a7-4b8e-9f43-446f5926245b__e1e3014d-ea39-4ebc-95c8-a81b3ae363ed	15630	2696	1	3.4339871	.22857143	.052244898	.11121745	.025421131	.48657635	1	7.133807168534714	Private-Public	24	7.3456874	8.8770332
36	00dfdbf5-a0a7-4b8e-9f43-446f5926245b__e1e3014d-ea39-4ebc-95c8-a81b3ae363ed	15630	2696	1	3.4339871	.23529412	.055363324	.17364511	.040857673	.73799169	1	7.133807168534714	Private-Public	25	7.3456874	8.6640606
22	00dfdbf5-a0a7-4b8e-9f43-446f5926245b__fb0b738c-c7c7-4045-9f88-92bf9df250b9	15630	11315	1	1.6094379	.40000001	.16000001	1.3582858	.54331434	3.3957145	0	7.223926663144712	Private-Private	4	3.8066626	3.6888795
23	00dfdbf5-a0a7-4b8e-9f43-446f5926245b__fb0b738c-c7c7-4045-9f88-92bf9df250b9	15630	11315	1	1.6094379	.40000001	.16000001	1.3629365	.54517466	3.4073412	1	7.223926663144712	Private-Private	5	3.8066626	3.624341
24	00dfdbf5-a0a7-4b8e-9f43-446f5926245b__fb0b738c-c7c7-4045-9f88-92bf9df250b9	15630	11315	1	1.6094379	.44444445	.19753087	1.5101458	.6711759	3.3978281	1	7.223926663144712	Private-Private	6	3.8066626	3.4965076
25	00dfdbf5-a0a7-4b8e-9f43-446f5926245b__fb0b738c-c7c7-4045-9f88-92bf9df250b9	15630	11315	1	1.6094379	.44444445	.19753087	1.531148	.68051022	3.4450829	1	7.223926663144712	Private-Private	7	3.8066626	3.2386785
36	00e2fa87-e46d-4c76-9d68-a3939bfb7d5f__10c25ce9-39c6-4761-bb46-cf8152b79201	16782	34332	4	1.446919	.15000001	.022500001	.29439664	.044159494	1.9626441	0	9.151241939723326	Private-Private	11.5	5.9255919	7.1577353
37	00e2fa87-e46d-4c76-9d68-a3939bfb7d5f__10c25ce9-39c6-4761-bb46-cf8152b79201	16782	34332	6	2.1000609	.22727273	.051652897	.75685614	.17201278	3.3301671	1	9.151241939723326	Private-Private	12.5	5.9255919	7.1098795
38	00e2fa87-e46d-4c76-9d68-a3939bfb7d5f__10c25ce9-39c6-4761-bb46-cf8152b79201	16782	34332	12	2.3353748	.16129032	.026014566	.58479238	.094321348	3.6257129	1	9.151241939723326	Private-Private	13.5	5.9255919	7.2844777
39	00e2fa87-e46d-4c76-9d68-a3939bfb7d5f__10c25ce9-39c6-4761-bb46-cf8152b79201	16782	34332	17	2.4085336	.18181819	.033057854	.54014039	.098207347	2.970772	1	9.151241939723326	Private-Private	14.5	5.9255919	7.1623974
40	00e2fa87-e46d-4c76-9d68-a3939bfb7d5f__10c25ce9-39c6-4761-bb46-cf8152b79201	16782	34332	21	2.4193094	.19444445	.037808642	.4887681	.095038243	2.5136645	1	9.151241939723326	Private-Private	15.5	5.9255919	7.20823
41	00e2fa87-e46d-4c76-9d68-a3939bfb7d5f__10c25ce9-39c6-4761-bb46-cf8152b79201	16782	34332	28	2.3782225	.19512194	.038072571	.60109073	.11728599	3.0805902	1	9.151241939723326	Private-Private	16.5	5.9255919	7.2991214
42	00e2fa87-e46d-4c76-9d68-a3939bfb7d5f__10c25ce9-39c6-4761-bb46-cf8152b79201	16782	34332	39	2.0921805	.23076923	.053254437	.56535631	.13046683	2.4498773	1	9.151241939723326	Private-Private	17.5	5.9255919	7.4630761
43	00e2fa87-e46d-4c76-9d68-a3939bfb7d5f__10c25ce9-39c6-4761-bb46-cf8152b79201	16782	34332	36	1.9177393	.25	.0625	.62133789	.15533447	2.4853516	1	9.151241939723326	Private-Private	18.5	5.9255919	7.5753284
44	00e2fa87-e46d-4c76-9d68-a3939bfb7d5f__10c25ce9-39c6-4761-bb46-cf8152b79201	16782	34332	36	1.6635051	.1891892	.035792552	.440474	.083332926	2.3282197	1	9.151241939723326	Private-Private	19.5	5.9255919	7.6374755
45	00e2fa87-e46d-4c76-9d68-a3939bfb7d5f__10c25ce9-39c6-4761-bb46-cf8152b79201	16782	34332	32	1.446919	.21052632	.044321332	.36871591	.07762441	1.7514006	1	9.151241939723326	Private-Private	20.5	5.9255919	7.8745489
23	00e2fa87-e46d-4c76-9d68-a3939bfb7d5f__183207c1-11cd-449b-aa12-92b0c196fa4e	16782	1	2	5.1503973	.27777779	.0771605	.30756342	.085434288	1.1072283	0	3.078652785025031	Private-Private	14.5	6.4929972	5.523459
24	00e2fa87-e46d-4c76-9d68-a3939bfb7d5f__183207c1-11cd-449b-aa12-92b0c196fa4e	16782	1	2	5.1503973	.22727273	.051652897	.65565163	.14901173	2.884867	1	3.078652785025031	Private-Private	15.5	6.4929972	5.9135032
25	00e2fa87-e46d-4c76-9d68-a3939bfb7d5f__183207c1-11cd-449b-aa12-92b0c196fa4e	16782	1	2	5.1503973	.23809524	.056689344	.49345398	.11748905	2.0725067	1	3.078652785025031	Private-Private	16.5	6.4929972	5.7975764
26	00e2fa87-e46d-4c76-9d68-a3939bfb7d5f__183207c1-11cd-449b-aa12-92b0c196fa4e	16782	1	2	5.1503973	.23809524	.056689344	.57556534	.13703936	2.4173744	1	3.078652785025031	Private-Private	17.5	6.4929972	5.9610052
27	00e2fa87-e46d-4c76-9d68-a3939bfb7d5f__183207c1-11cd-449b-aa12-92b0c196fa4e	16782	1	1	4.2195077	.2	.040000003	.53252625	.10650526	2.6626313	1	3.078652785025031	Private-Private	18.5	6.4929972	5.8565035
36	00e2fa87-e46d-4c76-9d68-a3939bfb7d5f__1c17ad9c-ebb6-40c0-bc92-87c9be1cf926	16782	1347	1	3.0910425	.16216215	.026296565	.44133812	.071568348	2.7215853	3	8.326361458458937	Private-Private	27	6.3733196	7.4818373
37	00e2fa87-e46d-4c76-9d68-a3939bfb7d5f__1c17ad9c-ebb6-40c0-bc92-87c9be1cf926	16782	1347	1	3.0910425	.15000001	.022500001	.53093529	.079640292	3.5395684	1	8.326361458458937	Private-Private	28	6.3733196	7.3683395
38	00e2fa87-e46d-4c76-9d68-a3939bfb7d5f__1c17ad9c-ebb6-40c0-bc92-87c9be1cf926	16782	1347	1	3.0910425	.14583333	.02126736	.57003367	.083129913	3.9088025	1	8.326361458458937	Private-Private	29	6.3733196	7.5326238
39	00e2fa87-e46d-4c76-9d68-a3939bfb7d5f__1c17ad9c-ebb6-40c0-bc92-87c9be1cf926	16782	1347	1	3.0910425	.14285715	.020408165	.45046574	.064352252	3.15326	1	8.326361458458937	Private-Private	30	6.3733196	7.3492308
24	00e2fa87-e46d-4c76-9d68-a3939bfb7d5f__34b01022-21f9-4261-befd-e8db7db1bc12	16782	18064	1	2.9444389	.30000001	.090000004	1.059251	.31777528	3.5308363	0	3.320416498581203	Private-Private	3	5.6185875	4.7004805
25	00e2fa87-e46d-4c76-9d68-a3939bfb7d5f__34b01022-21f9-4261-befd-e8db7db1bc12	16782	18064	1	2.9444389	.27272728	.074380167	.92617601	.25259346	3.3959787	1	3.320416498581203	Private-Private	4	5.6185875	5.040194
26	00e2fa87-e46d-4c76-9d68-a3939bfb7d5f__34b01022-21f9-4261-befd-e8db7db1bc12	16782	18064	1	2.9444389	.27272728	.074380167	.95113838	.25940138	3.4875073	1	3.320416498581203	Private-Private	5	5.6185875	5.0845051
27	00e2fa87-e46d-4c76-9d68-a3939bfb7d5f__34b01022-21f9-4261-befd-e8db7db1bc12	16782	18064	1	2.9444389	.44444445	.19753087	1.5568972	.69195431	3.5030186	1	3.320416498581203	Private-Private	6	5.6185875	5.0106354
45	00e2fa87-e46d-4c76-9d68-a3939bfb7d5f__54418e40-4be2-413a-8ea7-5bb0af4467b9	16782	54562	11	.16705409	.078947365	.0062326863	.23298244	.018393349	2.9511111	0	9.154821212851967	Private-Private	13.5	5.8289456	7.730175
35	00e2fa87-e46d-4c76-9d68-a3939bfb7d5f__5c482d6b-c731-4a69-8a8f-29c3f21ae4ce	16782	10008	1	.69314718	.19047619	.03628118	.21334314	.040636789	1.1200515	0	7.069445467244702	Private-Private	24	6.8023949	7.2022886
36	00e2fa87-e46d-4c76-9d68-a3939bfb7d5f__5c482d6b-c731-4a69-8a8f-29c3f21ae4ce	16782	10008	1	.69314718	.20930232	.043807462	.25038287	.052405715	1.1962737	1	7.069445467244702	Private-Private	25	6.8023949	7.3664451
37	00e2fa87-e46d-4c76-9d68-a3939bfb7d5f__5c482d6b-c731-4a69-8a8f-29c3f21ae4ce	16782	10008	1	.69314718	.2	.040000003	.23543382	.047086768	1.1771691	1	7.069445467244702	Private-Private	26	6.8023949	7.4187808
38	00e2fa87-e46d-4c76-9d68-a3939bfb7d5f__5c482d6b-c731-4a69-8a8f-29c3f21ae4ce	16782	10008	1	.69314718	.22222222	.049382716	.27351299	.060780667	1.2308085	1	7.069445467244702	Private-Private	27	6.8023949	7.6739206
38	00e2fa87-e46d-4c76-9d68-a3939bfb7d5f__98a3d0f4-afc6-4fe9-9b4a-bd811f0d4825	16782	3363	1	1.3862944	.31428573	.098775513	.19072504	.05994216	.60685241	0	8.328228098317192	Private-Private	26	5.7462034	7.2741332
39	00e2fa87-e46d-4c76-9d68-a3939bfb7d5f__98a3d0f4-afc6-4fe9-9b4a-bd811f0d4825	16782	3363	1	1.3862944	.30555555	.093364194	.68162662	.20827478	2.230778	1	8.328228098317192	Private-Private	27	5.7462034	7.1192312
40	00e2fa87-e46d-4c76-9d68-a3939bfb7d5f__98a3d0f4-afc6-4fe9-9b4a-bd811f0d4825	16782	3363	1	1.3862944	.31578946	.099722981	.1208081	.038149923	.382559	1	8.328228098317192	Private-Private	28	5.7462034	7.1240754
41	00e2fa87-e46d-4c76-9d68-a3939bfb7d5f__98a3d0f4-afc6-4fe9-9b4a-bd811f0d4825	16782	3363	1	1.3862944	.27906978	.077879943	.029131882	.0081298277	.10438924	1	8.328228098317192	Private-Private	29	5.7462034	7.1747241
37	00e2fa87-e46d-4c76-9d68-a3939bfb7d5f__d8f74c0e-7578-49b6-a466-aac351f057f7	16782	36740	2	3.3672957	.090909094	.0082644634	.21443214	.019493831	2.3587534	0	9.110562978251084	Private-Private	11	5.7365723	7.0938196
38	00e2fa87-e46d-4c76-9d68-a3939bfb7d5f__d8f74c0e-7578-49b6-a466-aac351f057f7	16782	36740	5	2.7972813	.064516127	.0041623306	.099535167	.0064216238	1.5427952	1	9.110562978251084	Private-Private	12	5.7365723	7.2678742
39	00e2fa87-e46d-4c76-9d68-a3939bfb7d5f__d8f74c0e-7578-49b6-a466-aac351f057f7	16782	36740	5	2.7972813	.060606062	.0036730948	.11324786	.006863507	1.8685896	1	9.110562978251084	Private-Private	13	5.7365723	7.1192312
40	00e2fa87-e46d-4c76-9d68-a3939bfb7d5f__d8f74c0e-7578-49b6-a466-aac351f057f7	16782	36740	8	2.5257287	.055555556	.0030864198	.085055925	.0047253291	1.5310067	1	9.110562978251084	Private-Private	14	5.7365723	7.1228666
41	00e2fa87-e46d-4c76-9d68-a3939bfb7d5f__d8f74c0e-7578-49b6-a466-aac351f057f7	16782	36740	12	1.8845412	.097560972	.0095181428	.30981383	.030225735	3.1755917	1	9.110562978251084	Private-Private	15	5.7365723	7.1857657
42	00e2fa87-e46d-4c76-9d68-a3939bfb7d5f__d8f74c0e-7578-49b6-a466-aac351f057f7	16782	36740	16	1.5178707	.12820514	.016436556	.33658448	.043151859	2.6253588	1	9.110562978251084	Private-Private	16	5.7365723	7.3055243
43	00e2fa87-e46d-4c76-9d68-a3939bfb7d5f__d8f74c0e-7578-49b6-a466-aac351f057f7	16782	36740	13	1.3268709	.16666667	.02777778	.38385558	.063975938	2.3031335	1	9.110562978251084	Private-Private	17	5.7365723	7.3514791
44	00e2fa87-e46d-4c76-9d68-a3939bfb7d5f__d8f74c0e-7578-49b6-a466-aac351f057f7	16782	36740	17	1.2272297	.13513513	.018261503	.3091163	.041772474	2.2874608	1	9.110562978251084	Private-Private	18	5.7365723	7.4172802
45	00e2fa87-e46d-4c76-9d68-a3939bfb7d5f__d8f74c0e-7578-49b6-a466-aac351f057f7	16782	36740	18	.91629076	.13157895	.01731302	.23764075	.031268518	1.8060696	1	9.110562978251084	Private-Private	19	5.7365723	7.721127
36	00e2fa87-e46d-4c76-9d68-a3939bfb7d5f__e29ffa56-eefe-4450-a47f-3d88d0d5feae	16782	110	2	2.3025851	.14516129	.021071799	.23427574	.034007769	1.6138996	3	3.741513049640906	Private-Private	27.5	9.1405611	11.870306
37	00e2fa87-e46d-4c76-9d68-a3939bfb7d5f__e29ffa56-eefe-4450-a47f-3d88d0d5feae	16782	110	2	2.3025851	.15441176	.023842992	.32157624	.049655151	2.0825889	1	3.741513049640906	Private-Private	28.5	9.1405611	12.047294
38	00e2fa87-e46d-4c76-9d68-a3939bfb7d5f__e29ffa56-eefe-4450-a47f-3d88d0d5feae	16782	110	2	2.3025851	.17449665	.030449081	.099597394	.017379412	.57076967	1	3.741513049640906	Private-Private	29.5	9.1405611	12.218273
39	00e2fa87-e46d-4c76-9d68-a3939bfb7d5f__e29ffa56-eefe-4450-a47f-3d88d0d5feae	16782	110	2	2.3025851	.19254659	.03707419	.19359393	.037275851	1.0054394	1	3.741513049640906	Private-Private	30.5	9.1405611	12.399676
40	00e2fa87-e46d-4c76-9d68-a3939bfb7d5f__e29ffa56-eefe-4450-a47f-3d88d0d5feae	16782	110	1	1.9459101	.18235295	.033252597	.026247801	.0047863638	.14393955	1	3.741513049640906	Private-Private	31.5	9.1405611	12.52297
37	00e2fa87-e46d-4c76-9d68-a3939bfb7d5f__f3eb13e5-9a3e-4d9b-b369-bdba8cebe8d8	16782	36954	1	1.3862944	.090909094	.0082644634	.29195175	.026541069	3.2114692	0	9.140309853711736	Private-Private	14.5	6.0234475	7.0963073
38	00e2fa87-e46d-4c76-9d68-a3939bfb7d5f__f3eb13e5-9a3e-4d9b-b369-bdba8cebe8d8	16782	36954	1	1.3862944	.064516127	.0041623306	.22303571	.0143894	3.4570537	1	9.140309853711736	Private-Private	15.5	6.0234475	7.2692685
39	00e2fa87-e46d-4c76-9d68-a3939bfb7d5f__f3eb13e5-9a3e-4d9b-b369-bdba8cebe8d8	16782	36954	1	1.3862944	.060606062	.0036730948	.18506616	.011216131	3.0535915	1	9.140309853711736	Private-Private	16.5	6.0234475	7.1151757
40	00e2fa87-e46d-4c76-9d68-a3939bfb7d5f__f3eb13e5-9a3e-4d9b-b369-bdba8cebe8d8	16782	36954	1	1.3862944	.055555556	.0030864198	.17896943	.0099427458	3.2214496	1	9.140309853711736	Private-Private	17.5	6.0234475	7.1188264
25	00e61443-fe55-46b7-b2fc-9130f71a84d7__5c616e08-b591-40fa-92ea-7e414e9e98c9	20082	741	1	1.0986123	.063492067	.0040312428	.059736367	.0037927858	.94084775	0	8.751713349471345	Private-Private	14.5	10.463932	12.032311
26	00e61443-fe55-46b7-b2fc-9130f71a84d7__5c616e08-b591-40fa-92ea-7e414e9e98c9	20082	741	1	1.0986123	.068965517	.0047562425	.073624514	.0050775525	1.0675554	1	8.751713349471345	Private-Private	15.5	10.463932	12.004137
27	00e61443-fe55-46b7-b2fc-9130f71a84d7__5c616e08-b591-40fa-92ea-7e414e9e98c9	20082	741	1	1.0986123	.07272727	.0052892556	.11858384	.0086242789	1.6305279	1	8.751713349471345	Private-Private	16.5	10.463932	11.979144
28	00e61443-fe55-46b7-b2fc-9130f71a84d7__5c616e08-b591-40fa-92ea-7e414e9e98c9	20082	741	1	1.0986123	.06666667	.004444445	.12114158	.0080761053	1.8171235	1	8.751713349471345	Private-Private	17.5	10.463932	11.925551
41	00e7e1d3-05ea-4730-adbc-e55ad698c08f__6314a915-29a4-4163-a448-e77381f1ba5b	45343	2339	1	0	.375	.140625	1.0534482	.39504308	2.8091953	0	5.401919776596729	Private-Private	30.5	8.8485088	7.3604221
42	00e7e1d3-05ea-4730-adbc-e55ad698c08f__6314a915-29a4-4163-a448-e77381f1ba5b	45343	2339	1	0	.33333334	.11111112	1.0410744	.3470248	3.1232231	1	5.401919776596729	Private-Private	31.5	8.8485088	7.8692107
43	00e7e1d3-05ea-4730-adbc-e55ad698c08f__6314a915-29a4-4163-a448-e77381f1ba5b	45343	2339	1	0	.25	.0625	.55521524	.13880381	2.220861	1	5.401919776596729	Private-Private	32.5	8.8485088	8.0368967
44	00e7e1d3-05ea-4730-adbc-e55ad698c08f__6314a915-29a4-4163-a448-e77381f1ba5b	45343	2339	1	0	.25	.0625	.71403408	.17850852	2.8561363	1	5.401919776596729	Private-Private	33.5	8.8485088	8.0368967
43	00e7eec9-8afa-48c6-8c54-292d2e484747__0ea30705-454b-46b9-8d17-d6c70ce45ee6	14414	50908	1	0	.33333334	.11111112	.61118823	.20372942	1.8335646	0	7.37312403522538	Private-Private	23.5	5.358942	3.4011974
44	00e7eec9-8afa-48c6-8c54-292d2e484747__0ea30705-454b-46b9-8d17-d6c70ce45ee6	14414	50908	1	0	.27272728	.074380167	.52615798	.14349763	1.9292459	1	7.37312403522538	Private-Private	24.5	5.358942	3.5263605
45	00e7eec9-8afa-48c6-8c54-292d2e484747__0ea30705-454b-46b9-8d17-d6c70ce45ee6	14414	50908	1	0	.30000001	.090000004	.57549059	.17264718	1.9183018	1	7.37312403522538	Private-Private	25.5	5.358942	3.5695326
38	00e7eec9-8afa-48c6-8c54-292d2e484747__1680e260-df31-4c04-9b96-5fc7071a5a92	14414	1113	1	2.0794415	.14285715	.020408165	.52691215	.075273164	3.6883848	0	9.560778419031655	Private-Private	40.5	5.9012661	3.4499876
39	00e7eec9-8afa-48c6-8c54-292d2e484747__1680e260-df31-4c04-9b96-5fc7071a5a92	14414	1113	1	2.0794415	.125	.015625	.45849246	.057311557	3.6679397	1	9.560778419031655	Private-Private	41.5	5.9012661	3.7376697
40	00e7eec9-8afa-48c6-8c54-292d2e484747__1680e260-df31-4c04-9b96-5fc7071a5a92	14414	1113	1	2.0794415	.11111111	.012345679	.39489388	.043877099	3.554045	1	9.560778419031655	Private-Private	42.5	5.9012661	4.2046928
41	00e7eec9-8afa-48c6-8c54-292d2e484747__1680e260-df31-4c04-9b96-5fc7071a5a92	14414	1113	1	2.0794415	.10714286	.011479592	.39368156	.042180169	3.6743612	1	9.560778419031655	Private-Private	43.5	5.9012661	4.5053496
36	00e7eec9-8afa-48c6-8c54-292d2e484747__23f72f9c-9a06-4b12-858b-27bb97f21e30	14414	8579	2	1.2527629	.2857143	.081632659	.46341971	.13240562	1.6219689	4	9.679018656510276	Private-Private	31.5	6.2441669	5.6204009
37	00e7eec9-8afa-48c6-8c54-292d2e484747__23f72f9c-9a06-4b12-858b-27bb97f21e30	14414	8579	2	1.2527629	.40000001	.16000001	.87143785	.34857515	2.1785946	1	9.679018656510276	Private-Private	32.5	6.2441669	5.4617109
38	00e7eec9-8afa-48c6-8c54-292d2e484747__23f72f9c-9a06-4b12-858b-27bb97f21e30	14414	8579	2	1.2527629	.25	.0625	.55314422	.13828605	2.2125769	1	9.679018656510276	Private-Private	33.5	6.2441669	5.132853
39	00e7eec9-8afa-48c6-8c54-292d2e484747__23f72f9c-9a06-4b12-858b-27bb97f21e30	14414	8579	3	.98082924	.30769232	.094674565	.67158741	.20664228	2.1826589	1	9.679018656510276	Private-Private	34.5	6.2441669	4.7273879
40	00e7eec9-8afa-48c6-8c54-292d2e484747__23f72f9c-9a06-4b12-858b-27bb97f21e30	14414	8579	2	1.2527629	.5	.25	1.3226224	.66131121	2.6452448	1	9.679018656510276	Private-Private	35.5	6.2441669	4.959342
41	00e7eec9-8afa-48c6-8c54-292d2e484747__23f72f9c-9a06-4b12-858b-27bb97f21e30	14414	8579	1	0	.77777779	.60493827	2.3467257	1.825231	3.0172186	1	9.679018656510276	Private-Private	36.5	6.2441669	4.9416423
42	00e7eec9-8afa-48c6-8c54-292d2e484747__23f72f9c-9a06-4b12-858b-27bb97f21e30	14414	8579	2	0	.54545456	.29752067	1.9049982	1.0390899	3.4924965	1	9.679018656510276	Private-Private	37.5	6.2441669	4.8121843
43	00e7eec9-8afa-48c6-8c54-292d2e484747__23f72f9c-9a06-4b12-858b-27bb97f21e30	14414	8579	2	0	.54545456	.29752067	1.4434112	.78731519	2.6462538	1	9.679018656510276	Private-Private	38.5	6.2441669	4.8323059
44	00e7eec9-8afa-48c6-8c54-292d2e484747__23f72f9c-9a06-4b12-858b-27bb97f21e30	14414	8579	1	0	.58333331	.34027776	1.5787536	.92093956	2.7064347	1	9.679018656510276	Private-Private	39.5	6.2441669	5.0689044
45	00e7eec9-8afa-48c6-8c54-292d2e484747__23f72f9c-9a06-4b12-858b-27bb97f21e30	14414	8579	1	0	.5	.25	.95915091	.47957546	1.9183018	1	9.679018656510276	Private-Private	40.5	6.2441669	4.9052749
42	00e7eec9-8afa-48c6-8c54-292d2e484747__34537890-8a4c-461e-8a11-07f95a8a2b78	14414	11697	1	0	.17073171	.029149316	.48990926	.083643042	2.8694685	0	9.625937437689901	Private-Public	35	6.4622493	6.8606639
43	00e7eec9-8afa-48c6-8c54-292d2e484747__34537890-8a4c-461e-8a11-07f95a8a2b78	14414	11697	1	0	.14035088	.019698368	.39720586	.055748191	2.8300917	1	9.625937437689901	Private-Public	36	6.4622493	7.4699392
44	00e7eec9-8afa-48c6-8c54-292d2e484747__34537890-8a4c-461e-8a11-07f95a8a2b78	14414	11697	1	0	.13846155	.019171599	.3977153	.055068273	2.8723881	1	9.625937437689901	Private-Public	37	6.4622493	7.7397943
45	00e7eec9-8afa-48c6-8c54-292d2e484747__34537890-8a4c-461e-8a11-07f95a8a2b78	14414	11697	1	0	.10958904	.012009758	.30761749	.033711504	2.8070095	1	9.625937437689901	Private-Public	38	6.4622493	8.1600895
33	00e7eec9-8afa-48c6-8c54-292d2e484747__35ede038-8423-421f-9135-1407ad12c41d	14414	4234	1	.69314718	.25	.0625	.50196904	.12549226	2.0078762	0	9.642401837948565	Private-Private	31.5	6.3613024	3.8286414
34	00e7eec9-8afa-48c6-8c54-292d2e484747__35ede038-8423-421f-9135-1407ad12c41d	14414	4234	1	.69314718	.25	.0625	.4315362	.10788405	1.7261448	1	9.642401837948565	Private-Private	32.5	6.3613024	3.8815639
35	00e7eec9-8afa-48c6-8c54-292d2e484747__35ede038-8423-421f-9135-1407ad12c41d	14414	4234	1	.69314718	.30000001	.090000004	.48596704	.14579011	1.6198901	1	9.642401837948565	Private-Private	33.5	6.3613024	3.7954891
36	00e7eec9-8afa-48c6-8c54-292d2e484747__35ede038-8423-421f-9135-1407ad12c41d	14414	4234	1	.69314718	.40000001	.16000001	.84314251	.33725703	2.1078563	1	9.642401837948565	Private-Private	34.5	6.3613024	3.7954891
40	00e7eec9-8afa-48c6-8c54-292d2e484747__35ede038-8423-421f-9135-1407ad12c41d	14414	4234	1	0	.22580644	.050988551	.78982985	.17834868	3.497818	2	9.642401837948565	Private-Private	38.5	6.3613024	6.5323343
41	00e7eec9-8afa-48c6-8c54-292d2e484747__35ede038-8423-421f-9135-1407ad12c41d	14414	4234	1	0	.21052632	.044321332	.74708194	.15728042	3.5486391	1	9.642401837948565	Private-Private	39.5	6.3613024	7.3648634
42	00e7eec9-8afa-48c6-8c54-292d2e484747__35ede038-8423-421f-9135-1407ad12c41d	14414	4234	2	0	.15384616	.023668641	.53730714	.082662649	3.4924965	1	9.642401837948565	Private-Private	40.5	6.3613024	7.8077135
43	00e7eec9-8afa-48c6-8c54-292d2e484747__35ede038-8423-421f-9135-1407ad12c41d	14414	4234	2	0	.13636364	.018595042	.36085281	.049207199	2.6462538	1	9.642401837948565	Private-Private	41.5	6.3613024	8.2945499
44	00e7eec9-8afa-48c6-8c54-292d2e484747__35ede038-8423-421f-9135-1407ad12c41d	14414	4234	1	0	.18181819	.033057854	.49207905	.089468926	2.7064347	1	9.642401837948565	Private-Private	42.5	6.3613024	8.4960718
45	00e7eec9-8afa-48c6-8c54-292d2e484747__35ede038-8423-421f-9135-1407ad12c41d	14414	4234	1	0	.15909091	.025309917	.30518436	.048552059	1.9183018	1	9.642401837948565	Private-Private	43.5	6.3613024	8.5827932
20	00e7eec9-8afa-48c6-8c54-292d2e484747__4b8bc7e2-82d4-47ec-ba6a-e00cb183db79	14414	7134	1	1.3862944	.12	.0144	.39625788	.047550946	3.3021491	0	9.646771038467177	Private-Private	16	6.9358568	7.8397226
21	00e7eec9-8afa-48c6-8c54-292d2e484747__4b8bc7e2-82d4-47ec-ba6a-e00cb183db79	14414	7134	1	1.3862944	.1	.010000001	.36352608	.036352608	3.6352606	1	9.646771038467177	Private-Private	17	6.9358568	8.8228378
22	00e7eec9-8afa-48c6-8c54-292d2e484747__4b8bc7e2-82d4-47ec-ba6a-e00cb183db79	14414	7134	1	1.3862944	.12121212	.014692379	.38881403	.047128975	3.2077157	1	9.646771038467177	Private-Private	18	6.9358568	9.3982716
23	00e7eec9-8afa-48c6-8c54-292d2e484747__4b8bc7e2-82d4-47ec-ba6a-e00cb183db79	14414	7134	1	1.3862944	.12121212	.014692379	.35929629	.043551065	2.9641943	1	9.646771038467177	Private-Private	19	6.9358568	9.9745979
38	00e7eec9-8afa-48c6-8c54-292d2e484747__4d9acd0f-bdec-4092-8cd2-7344978f2550	14414	38364	1	2.0794415	.16666667	.02777778	.61473083	.10245514	3.6883848	0	9.696542338270525	Private-Private	39	5.7853622	3.0204248
39	00e7eec9-8afa-48c6-8c54-292d2e484747__4d9acd0f-bdec-4092-8cd2-7344978f2550	14414	38364	1	2.0794415	.16666667	.02777778	.6113233	.10188722	3.6679397	1	9.696542338270525	Private-Private	40	5.7853622	3.1780539
40	00e7eec9-8afa-48c6-8c54-292d2e484747__4d9acd0f-bdec-4092-8cd2-7344978f2550	14414	38364	1	2.0794415	.14285715	.020408165	.50772071	.072531536	3.554045	1	9.696542338270525	Private-Private	41	5.7853622	3.3672957
41	00e7eec9-8afa-48c6-8c54-292d2e484747__4d9acd0f-bdec-4092-8cd2-7344978f2550	14414	38364	1	2.0794415	.2	.040000003	.73487228	.14697446	3.6743612	1	9.696542338270525	Private-Private	42	5.7853622	3.6109178
42	00e7eec9-8afa-48c6-8c54-292d2e484747__7be245bb-526b-49e7-a0b4-d75e047f53af	14414	8266	1	0	.140625	.019775391	.403519	.056744859	2.8694685	3	9.627376590489851	Private-Public	38.5	6.5715828	7.0992017
43	00e7eec9-8afa-48c6-8c54-292d2e484747__7be245bb-526b-49e7-a0b4-d75e047f53af	14414	8266	1	0	.14285715	.020408165	.40429884	.057756979	2.8300917	1	9.627376590489851	Private-Public	39.5	6.5715828	7.1895452
44	00e7eec9-8afa-48c6-8c54-292d2e484747__7be245bb-526b-49e7-a0b4-d75e047f53af	14414	8266	1	0	.171875	.029541016	.49369171	.084853262	2.8723881	1	9.627376590489851	Private-Public	40.5	6.5715828	7.3182077
45	00e7eec9-8afa-48c6-8c54-292d2e484747__7be245bb-526b-49e7-a0b4-d75e047f53af	14414	8266	1	0	.16393442	.026874496	.46016547	.075436965	2.8070095	1	9.627376590489851	Private-Public	41.5	6.5715828	7.3041797
37	00e7eec9-8afa-48c6-8c54-292d2e484747__9bec6c47-15e8-4e01-a9b2-622cd0483d06	14414	1005	1	0	.061403509	.003770391	-.073814429	-.0045324648	-1.2021207	3	9.487199399800875	Private-Private	39.5	8.1376886	10.495294
38	00e7eec9-8afa-48c6-8c54-292d2e484747__9bec6c47-15e8-4e01-a9b2-622cd0483d06	14414	1005	1	0	.052173913	.0027221171	-.061777622	-.0032231801	-1.1840711	1	9.487199399800875	Private-Private	40.5	8.1376886	10.601598
39	00e7eec9-8afa-48c6-8c54-292d2e484747__9bec6c47-15e8-4e01-a9b2-622cd0483d06	14414	1005	1	0	.047619049	.0022675737	.012066359	.00057458848	.25339353	1	9.487199399800875	Private-Private	41.5	8.1376886	10.750739
40	00e7eec9-8afa-48c6-8c54-292d2e484747__9bec6c47-15e8-4e01-a9b2-622cd0483d06	14414	1005	1	0	.052631579	.0027700833	-.061405096	-.0032318472	-1.1666968	1	9.487199399800875	Private-Private	42.5	8.1376886	10.791533
41	00e7eec9-8afa-48c6-8c54-292d2e484747__aad07016-2217-4a10-87c5-809bfd8d473c	14414	44540	1	0	.5	.25	1.1019878	.55099392	2.2039757	0	7.37312403522538	Private-Private	39	5.4467373	3.4657359
42	00e7eec9-8afa-48c6-8c54-292d2e484747__aad07016-2217-4a10-87c5-809bfd8d473c	14414	44540	1	0	.44444445	.19753087	1.0561622	.46940541	2.3763649	1	7.37312403522538	Private-Private	40	5.4467373	3.2771447
43	00e7eec9-8afa-48c6-8c54-292d2e484747__aad07016-2217-4a10-87c5-809bfd8d473c	14414	44540	1	0	.44444445	.19753087	.91537178	.40683192	2.0595865	1	7.37312403522538	Private-Private	41	5.4467373	3.4499876
44	00e7eec9-8afa-48c6-8c54-292d2e484747__aad07016-2217-4a10-87c5-809bfd8d473c	14414	44540	1	0	.36363637	.13223141	.78872377	.28680867	2.1689904	1	7.37312403522538	Private-Private	42	5.4467373	3.5695326
37	00e7eec9-8afa-48c6-8c54-292d2e484747__c0204124-8497-4c73-b44b-82bd204757de	14414	3578	1	0	.10447761	.010915572	-.12559471	-.013121834	-1.2021207	3	9.365517273193079	Private-Private	39.5	7.1724248	8.4069319
38	00e7eec9-8afa-48c6-8c54-292d2e484747__c0204124-8497-4c73-b44b-82bd204757de	14414	3578	1	0	.089552239	.0080196038	-.10603622	-.0094957808	-1.1840711	1	9.365517273193079	Private-Private	40.5	7.1724248	8.3887911
39	00e7eec9-8afa-48c6-8c54-292d2e484747__c0204124-8497-4c73-b44b-82bd204757de	14414	3578	1	0	.090909094	.0082644634	.023035776	.0020941615	.25339353	1	9.365517273193079	Private-Private	41.5	7.1724248	8.3362703
40	00e7eec9-8afa-48c6-8c54-292d2e484747__c0204124-8497-4c73-b44b-82bd204757de	14414	3578	1	0	.13207547	.017443931	-.15409203	-.020351779	-1.1666968	1	9.365517273193079	Private-Private	42.5	7.1724248	8.2127037
38	00e7eec9-8afa-48c6-8c54-292d2e484747__c212f246-c2c9-4abe-8c9b-7cdb79074fa7	14414	7427	1	.69314718	.17391305	.030245747	.64145821	.11155795	3.6883848	4	9.604615010195966	Private-Private	34	5.866468	4.8362818
39	00e7eec9-8afa-48c6-8c54-292d2e484747__c212f246-c2c9-4abe-8c9b-7cdb79074fa7	14414	7427	1	.69314718	.16	.025599999	.58687031	.09389925	3.6679397	1	9.604615010195966	Private-Private	35	5.866468	5.1619248
40	00e7eec9-8afa-48c6-8c54-292d2e484747__c212f246-c2c9-4abe-8c9b-7cdb79074fa7	14414	7427	1	.69314718	.2173913	.047258977	.77261847	.16796052	3.554045	1	9.604615010195966	Private-Private	36	5.866468	5.1957307
41	00e7eec9-8afa-48c6-8c54-292d2e484747__c212f246-c2c9-4abe-8c9b-7cdb79074fa7	14414	7427	1	.69314718	.26086956	.068052925	.958529	.25005102	3.6743612	1	9.604615010195966	Private-Private	37	5.866468	5.32301
39	00e7eec9-8afa-48c6-8c54-292d2e484747__c74cf08f-c392-4db9-a8c7-062f4a36a36b	14414	41054	1	1.3862944	.5	.25	.95892459	.4794623	1.9178492	0	9.575513264639035	Private-Private	21.5	5.3612924	3.0910425
40	00e7eec9-8afa-48c6-8c54-292d2e484747__c74cf08f-c392-4db9-a8c7-062f4a36a36b	14414	41054	2	.91629076	.42857143	.18367347	.83220619	.3566598	1.9418144	1	9.575513264639035	Private-Private	22.5	5.3612924	3.2958369
41	00e7eec9-8afa-48c6-8c54-292d2e484747__c74cf08f-c392-4db9-a8c7-062f4a36a36b	14414	41054	2	.91629076	.5	.25	1.0511268	.52556342	2.1022537	1	9.575513264639035	Private-Private	23.5	5.3612924	3.4339871
42	00e7eec9-8afa-48c6-8c54-292d2e484747__c74cf08f-c392-4db9-a8c7-062f4a36a36b	14414	41054	2	.91629076	.44444445	.19753087	.93685514	.41638005	2.107924	1	9.575513264639035	Private-Private	24.5	5.3612924	3.2386785
43	00e7eec9-8afa-48c6-8c54-292d2e484747__c74cf08f-c392-4db9-a8c7-062f4a36a36b	14414	41054	1	0	.44444445	.19753087	.86514473	.38450876	1.9465756	1	9.575513264639035	Private-Private	25.5	5.3612924	3.4177268
44	00e7eec9-8afa-48c6-8c54-292d2e484747__c74cf08f-c392-4db9-a8c7-062f4a36a36b	14414	41054	1	0	.36363637	.13223141	.78872377	.28680867	2.1689904	1	9.575513264639035	Private-Private	26.5	5.3612924	3.5263605
38	00e7eec9-8afa-48c6-8c54-292d2e484747__c76a01d0-4561-43cd-89c5-697bdb758c75	14414	11522	1	.69314718	.1875	.03515625	.69157213	.12966977	3.6883848	0	9.604615010195966	Private-Private	31.5	5.5548959	3.7495041
39	00e7eec9-8afa-48c6-8c54-292d2e484747__c76a01d0-4561-43cd-89c5-697bdb758c75	14414	11522	1	.69314718	.21052632	.044321332	.77219784	.16256797	3.6679397	1	9.604615010195966	Private-Private	32.5	5.5548959	4.1108737
40	00e7eec9-8afa-48c6-8c54-292d2e484747__c76a01d0-4561-43cd-89c5-697bdb758c75	14414	11522	1	.69314718	.21052632	.044321332	.74822003	.15752001	3.554045	1	9.604615010195966	Private-Private	33.5	5.5548959	4.4127984
41	00e7eec9-8afa-48c6-8c54-292d2e484747__c76a01d0-4561-43cd-89c5-697bdb758c75	14414	11522	1	.69314718	.30000001	.090000004	1.1023084	.33069253	3.6743612	1	9.604615010195966	Private-Private	34.5	5.5548959	4.6443911
36	00e7eec9-8afa-48c6-8c54-292d2e484747__e23a7f03-60f1-4aed-823e-d81ef955c057	14414	25799	1	0	.80000001	.64000005	1.2975751	1.0380602	1.6219689	0	9.329522296969387	Private-Private	23	5.386786	2.8332133
37	00e7eec9-8afa-48c6-8c54-292d2e484747__e23a7f03-60f1-4aed-823e-d81ef955c057	14414	25799	1	0	.71428573	.51020408	1.3592499	.97089273	1.9029498	1	9.329522296969387	Private-Private	24	5.386786	3.6109178
38	00e7eec9-8afa-48c6-8c54-292d2e484747__e23a7f03-60f1-4aed-823e-d81ef955c057	14414	25799	1	0	.5714286	.32653064	1.0938499	.62505704	1.9142371	1	9.329522296969387	Private-Private	25	5.386786	3.6375861
39	00e7eec9-8afa-48c6-8c54-292d2e484747__e23a7f03-60f1-4aed-823e-d81ef955c057	14414	25799	1	0	.5714286	.32653064	1.0959139	.6262365	1.9178492	1	9.329522296969387	Private-Private	26	5.386786	3.6763008
22	00e7eec9-8afa-48c6-8c54-292d2e484747__e29ffa56-eefe-4450-a47f-3d88d0d5feae	14414	110	1	0	.035714287	.0012755103	.14043504	.0050155371	3.9321809	3	9.33114700754718	Private-Private	25	9.1345387	11.634523
23	00e7eec9-8afa-48c6-8c54-292d2e484747__e29ffa56-eefe-4450-a47f-3d88d0d5feae	14414	110	1	0	.03508772	.001231148	.09971939	.0034989258	2.8420026	1	9.33114700754718	Private-Private	26	9.1345387	11.768533
24	00e7eec9-8afa-48c6-8c54-292d2e484747__e29ffa56-eefe-4450-a47f-3d88d0d5feae	14414	110	1	0	.035714287	.0012755103	.12674157	.0045264848	3.5487638	1	9.33114700754718	Private-Private	27	9.1345387	11.878061
25	00e7eec9-8afa-48c6-8c54-292d2e484747__e29ffa56-eefe-4450-a47f-3d88d0d5feae	14414	110	1	0	.016129032	.00026014567	.060115974	.00096961245	3.7271905	1	9.33114700754718	Private-Private	28	9.1345387	11.930938
39	00e7eec9-8afa-48c6-8c54-292d2e484747__f3281ee9-f72c-4c5f-ac26-c820d80a8e8c	14414	278	1	1.3862944	.22727273	.051652897	.43587482	.099062465	1.9178492	2	9.503001187176313	Private-Private	42	6.4684749	5.872118
40	00e7eec9-8afa-48c6-8c54-292d2e484747__f3281ee9-f72c-4c5f-ac26-c820d80a8e8c	14414	278	2	.91629076	.25	.0625	.48545361	.1213634	1.9418144	1	9.503001187176313	Private-Private	43	6.4684749	6.0567842
41	00e7eec9-8afa-48c6-8c54-292d2e484747__f3281ee9-f72c-4c5f-ac26-c820d80a8e8c	14414	278	2	.91629076	.21052632	.044321332	.44257972	.093174681	2.1022537	1	9.503001187176313	Private-Private	44	6.4684749	6.3927541
42	00e7eec9-8afa-48c6-8c54-292d2e484747__f3281ee9-f72c-4c5f-ac26-c820d80a8e8c	14414	278	2	.91629076	.14285715	.020408165	.30113202	.043018859	2.107924	1	9.503001187176313	Private-Private	45	6.4684749	6.3252544
43	00e7eec9-8afa-48c6-8c54-292d2e484747__f3281ee9-f72c-4c5f-ac26-c820d80a8e8c	14414	278	1	0	.13043478	.017013231	.25390115	.03311754	1.9465756	1	9.503001187176313	Private-Private	46	6.4684749	6.544631
44	00e7eec9-8afa-48c6-8c54-292d2e484747__f3281ee9-f72c-4c5f-ac26-c820d80a8e8c	14414	278	1	0	.16666667	.02777778	.36149842	.060249738	2.1689904	1	9.503001187176313	Private-Private	47	6.4684749	6.6586528
44	00e7eec9-8afa-48c6-8c54-292d2e484747__f51a6fd7-ab75-4631-ac3e-134072db2ac6	14414	51944	2	.4054651	.36363637	.13223141	.39816281	.14478648	1.0949477	0	9.655955006083722	Private-Private	24	5.386786	3.5263605
45	00e7eec9-8afa-48c6-8c54-292d2e484747__f51a6fd7-ab75-4631-ac3e-134072db2ac6	14414	51944	5	.33647224	.40000001	.16000001	.42519251	.17007701	1.0629812	1	9.655955006083722	Private-Private	25	5.386786	3.583519
32	00e890c0-9a02-4f19-9e27-e0bc17582fd3__fff6729c-2147-4a9c-83f7-63c9b3357670	28329	8901	1	1.0986123	.22222222	.049382716	.62892246	.13976055	2.8301511	0	6.997152805501023	Private-Public	10	3.8501475	1.8718022
33	00e890c0-9a02-4f19-9e27-e0bc17582fd3__fff6729c-2147-4a9c-83f7-63c9b3357670	28329	8901	1	1.0986123	.22222222	.049382716	.63374394	.14083198	2.8518476	1	6.997152805501023	Private-Public	11	3.8501475	2.1400661
34	00e890c0-9a02-4f19-9e27-e0bc17582fd3__fff6729c-2147-4a9c-83f7-63c9b3357670	28329	8901	1	1.0986123	.33333334	.11111112	.98547792	.32849267	2.9564338	1	6.997152805501023	Private-Public	12	3.8501475	1.9459101
35	00e890c0-9a02-4f19-9e27-e0bc17582fd3__fff6729c-2147-4a9c-83f7-63c9b3357670	28329	8901	1	1.0986123	.25	.0625	.68792516	.17198129	2.7517006	1	6.997152805501023	Private-Public	13	3.8501475	2.3978953
44	00ec886d-21db-4a5e-97a5-34bf19c9898a__d1740736-f76d-47f2-bcb9-7abc0bf5d069	51961	2683	1	0	.15384616	.023668641	.33369085	.051337056	2.1689904	0	3.125103282484991	Private-Private	21.5	5.6058021	6.2275243
45	00ec886d-21db-4a5e-97a5-34bf19c9898a__d1740736-f76d-47f2-bcb9-7abc0bf5d069	51961	2683	1	0	.11111111	.012345679	.27151313	.030168124	2.4436181	1	3.125103282484991	Private-Private	22.5	5.6058021	6.279459
35	00ef1467-f1dc-4b48-9227-91477ab04889__307141ea-f6b5-49b3-b1bc-d401ea8ecdf7	19552	19	1	1.7917595	.11267605	.012695894	.18426919	.020762727	1.6353891	0	7.226643372048936	Private-Private	25	7.597898	9.6492081
36	00ef1467-f1dc-4b48-9227-91477ab04889__307141ea-f6b5-49b3-b1bc-d401ea8ecdf7	19552	19	1	1.7917595	.11267605	.012695894	.15662129	.017647469	1.3900139	1	7.226643372048936	Private-Private	26	7.597898	9.6762733
37	00ef1467-f1dc-4b48-9227-91477ab04889__307141ea-f6b5-49b3-b1bc-d401ea8ecdf7	19552	19	1	1.7917595	.12	.0144	.20185865	.024223039	1.6821555	1	7.226643372048936	Private-Private	27	7.597898	9.5951948
38	00ef1467-f1dc-4b48-9227-91477ab04889__307141ea-f6b5-49b3-b1bc-d401ea8ecdf7	19552	19	1	1.7917595	.12162162	.014791819	.20380536	.024787137	1.6757329	1	7.226643372048936	Private-Private	28	7.597898	9.3817272
41	00ef1467-f1dc-4b48-9227-91477ab04889__8bc2c3c1-eb64-4561-833a-a7815fb7ca07	19552	13065	1	0	.31999999	.1024	.5478332	.17530662	1.7119788	3	8.6944133974559	Private-Private	20.5	7.8684454	8.5327711
42	00ef1467-f1dc-4b48-9227-91477ab04889__8bc2c3c1-eb64-4561-833a-a7815fb7ca07	19552	13065	1	0	.29166666	.08506944	.50225526	.14649113	1.7220181	1	8.6944133974559	Private-Private	21.5	7.8684454	8.5220814
43	00ef1467-f1dc-4b48-9227-91477ab04889__8bc2c3c1-eb64-4561-833a-a7815fb7ca07	19552	13065	1	0	.25925925	.067215361	.46249142	.11990518	1.7838955	1	8.6944133974559	Private-Private	22.5	7.8684454	8.5415936
44	00ef1467-f1dc-4b48-9227-91477ab04889__8bc2c3c1-eb64-4561-833a-a7815fb7ca07	19552	13065	1	0	.26086956	.068052925	.46943229	.12246059	1.7994905	1	8.6944133974559	Private-Private	23.5	7.8684454	8.226306
37	00ef1467-f1dc-4b48-9227-91477ab04889__d4ed9c8b-19b9-42b3-9d5d-2513c2f9d4d1	19552	32075	2	0	.25714287	.066122457	.21753708	.05593811	.84597749	3	7.223599351079842	Private-Private	9	6.5345154	8.8466406
38	00ef1467-f1dc-4b48-9227-91477ab04889__d4ed9c8b-19b9-42b3-9d5d-2513c2f9d4d1	19552	32075	2	0	.23076923	.053254437	.29409057	.067867056	1.2743925	1	7.223599351079842	Private-Private	10	6.5345154	9.123147
39	00ef1467-f1dc-4b48-9227-91477ab04889__d4ed9c8b-19b9-42b3-9d5d-2513c2f9d4d1	19552	32075	2	0	.20930232	.043807462	.20776016	.04348468	.99263185	1	7.223599351079842	Private-Private	11	6.5345154	9.2355204
40	00ef1467-f1dc-4b48-9227-91477ab04889__d4ed9c8b-19b9-42b3-9d5d-2513c2f9d4d1	19552	32075	2	0	.19565217	.038279772	.26613963	.052070793	1.3602692	1	7.223599351079842	Private-Private	12	6.5345154	9.2409182
41	00ef1467-f1dc-4b48-9227-91477ab04889__d4ed9c8b-19b9-42b3-9d5d-2513c2f9d4d1	19552	32075	1	0	.24489796	.059975013	.29271474	.071685247	1.1952518	1	7.223599351079842	Private-Private	13	6.5345154	9.0798903
39	00fbe3d9-0325-4450-b9f5-f8653bf2d4cf__55e651be-9118-4963-bec3-188b284b2f27	40400	40401	1	0	1	1	.33748665	.33748665	.33748665	0	9.480239765516096	Private-Public	1	2.2512918	.69314718
40	00fbe3d9-0325-4450-b9f5-f8653bf2d4cf__55e651be-9118-4963-bec3-188b284b2f27	40400	40401	1	0	1	1	-.59560406	-.59560406	-.59560406	1	9.480239765516096	Private-Public	2	2.2512918	.69314718
41	00fbe3d9-0325-4450-b9f5-f8653bf2d4cf__55e651be-9118-4963-bec3-188b284b2f27	40400	40401	1	0	.85714287	.73469388	.34557074	.29620349	.40316588	1	9.480239765516096	Private-Public	3	2.2512918	.91629076
42	00fbe3d9-0325-4450-b9f5-f8653bf2d4cf__55e651be-9118-4963-bec3-188b284b2f27	40400	40401	1	0	.85714287	.73469388	.98002809	.84002405	1.1433661	1	9.480239765516096	Private-Public	4	2.2512918	.91629076
39	00fbe3d9-0325-4450-b9f5-f8653bf2d4cf__7a52ae0b-b40d-4e7f-86e1-bb0bab6b1ed5	40400	3426	1	0	.081081077	.0065741413	.027363781	.0022186849	.33748665	0	9.441930285887057	Private-Private	18	7.2882442	9.8458319
40	00fbe3d9-0325-4450-b9f5-f8653bf2d4cf__7a52ae0b-b40d-4e7f-86e1-bb0bab6b1ed5	40400	3426	2	0	.078947365	.0062326863	-.04702137	-.0037122134	-.59560406	1	9.441930285887057	Private-Private	19	7.2882442	10.07935
41	00fbe3d9-0325-4450-b9f5-f8653bf2d4cf__7a52ae0b-b40d-4e7f-86e1-bb0bab6b1ed5	40400	3426	2	0	.085365854	.0072873291	.049201265	.0042001079	.57635766	1	9.441930285887057	Private-Private	20	7.2882442	10.342371
42	00fbe3d9-0325-4450-b9f5-f8653bf2d4cf__7a52ae0b-b40d-4e7f-86e1-bb0bab6b1ed5	40400	3426	2	0	.083333336	.006944445	.15185291	.01265441	1.8222349	1	9.441930285887057	Private-Private	21	7.2882442	10.487391
43	00fbe3d9-0325-4450-b9f5-f8653bf2d4cf__7a52ae0b-b40d-4e7f-86e1-bb0bab6b1ed5	40400	3426	1	0	.079545453	.0063274791	.13813932	.010988356	1.7366087	1	9.441930285887057	Private-Private	22	7.2882442	10.532563
44	00fbe3d9-0325-4450-b9f5-f8653bf2d4cf__7a52ae0b-b40d-4e7f-86e1-bb0bab6b1ed5	40400	3426	1	0	.035294119	.0012456749	.07684654	.0027122311	2.1773186	1	9.441930285887057	Private-Private	23	7.2882442	10.509087
41	00fbe3d9-0325-4450-b9f5-f8653bf2d4cf__98c8957e-b932-4ceb-986f-8544c23072cd	40400	44825	1	0	.42857143	.18367347	.32123545	.13767233	.74954939	0	9.472946459404803	Private-Private	2	1.8718022	.91629076
42	00fbe3d9-0325-4450-b9f5-f8653bf2d4cf__98c8957e-b932-4ceb-986f-8544c23072cd	40400	44825	1	0	.42857143	.18367347	1.0719016	.45938638	2.5011036	1	9.472946459404803	Private-Private	3	1.8718022	.91629076
43	00fbe3d9-0325-4450-b9f5-f8653bf2d4cf__98c8957e-b932-4ceb-986f-8544c23072cd	40400	44825	1	0	.42857143	.18367347	.96420753	.41323182	2.2498176	1	9.472946459404803	Private-Private	4	1.8718022	.91629076
44	00fbe3d9-0325-4450-b9f5-f8653bf2d4cf__98c8957e-b932-4ceb-986f-8544c23072cd	40400	44825	1	0	1	1	2.1773186	2.1773186	2.1773186	1	9.472946459404803	Private-Private	5	1.8718022	.69314718
38	00fc4177-a66e-4200-bcd6-e032f7da52c1__4843285d-89b3-4a6b-8814-6855ab538b60	8624	38149	1	0	.18181819	.033057854	.22378337	.040687889	1.2308085	0	8.575261800820972	Private-Private	15	4.9052749	4.8636808
39	00fc4177-a66e-4200-bcd6-e032f7da52c1__4843285d-89b3-4a6b-8814-6855ab538b60	8624	38149	1	0	.18181819	.033057854	.21825498	.039682727	1.2004024	1	8.575261800820972	Private-Private	16	4.9052749	4.4773369
40	00fc4177-a66e-4200-bcd6-e032f7da52c1__4843285d-89b3-4a6b-8814-6855ab538b60	8624	38149	1	0	.2	.040000003	.23318771	.046637543	1.1659385	1	8.575261800820972	Private-Private	17	4.9052749	4.0604429
41	00fc4177-a66e-4200-bcd6-e032f7da52c1__4843285d-89b3-4a6b-8814-6855ab538b60	8624	38149	1	0	.2857143	.081632659	.35486028	.10138866	1.242011	1	8.575261800820972	Private-Private	18	4.9052749	3.4965076
34	00fc4177-a66e-4200-bcd6-e032f7da52c1__760636c2-6d5a-4918-be8b-51f80560d16d	8624	56	1	2.7725887	.31034482	.096313901	.6777364	.21033198	2.1838174	6	6.813276913043222	Private-Private	29	7.297091	8.0078669
35	00fc4177-a66e-4200-bcd6-e032f7da52c1__760636c2-6d5a-4918-be8b-51f80560d16d	8624	56	1	2.7725887	.31034482	.096313901	.58019292	.18005985	1.8695105	1	6.813276913043222	Private-Private	30	7.297091	7.8830695
36	00fc4177-a66e-4200-bcd6-e032f7da52c1__760636c2-6d5a-4918-be8b-51f80560d16d	8624	56	2	2.1972246	.26666668	.07111112	.43252504	.11534002	1.6219689	1	6.813276913043222	Private-Private	31	7.297091	7.8617272
37	00fc4177-a66e-4200-bcd6-e032f7da52c1__760636c2-6d5a-4918-be8b-51f80560d16d	8624	56	2	2.1972246	.2962963	.087791495	.45631391	.13520412	1.5400594	1	6.813276913043222	Private-Private	32	7.297091	7.7045865
38	00fc4177-a66e-4200-bcd6-e032f7da52c1__760636c2-6d5a-4918-be8b-51f80560d16d	8624	56	1	.69314718	.23333333	.054444443	.36692199	.085615128	1.5725228	1	6.813276913043222	Private-Private	33	7.297091	7.6202149
39	00fc4177-a66e-4200-bcd6-e032f7da52c1__760636c2-6d5a-4918-be8b-51f80560d16d	8624	56	1	.69314718	.23333333	.054444443	.28009388	.065355241	1.2004024	1	6.813276913043222	Private-Private	34	7.297091	7.4687986
40	00fc4177-a66e-4200-bcd6-e032f7da52c1__760636c2-6d5a-4918-be8b-51f80560d16d	8624	56	1	.69314718	.1875	.03515625	.21861348	.040990025	1.1659385	1	6.813276913043222	Private-Private	35	7.297091	7.4558768
34	00fc4177-a66e-4200-bcd6-e032f7da52c1__a90b6c17-9231-432b-b1df-64110bf76a57	8624	32044	1	2.9444389	.2	.040000003	.26909956	.053819917	1.3454978	0	8.575261800820972	Private-Private	11	4.4067192	4.7706847
35	00fc4177-a66e-4200-bcd6-e032f7da52c1__a90b6c17-9231-432b-b1df-64110bf76a57	8624	32044	1	2.9444389	.2	.040000003	.2240103	.044802062	1.1200515	1	8.575261800820972	Private-Private	12	4.4067192	4.9972124
36	00fc4177-a66e-4200-bcd6-e032f7da52c1__a90b6c17-9231-432b-b1df-64110bf76a57	8624	32044	1	2.9444389	.2	.040000003	.23925474	.047850952	1.1962737	1	8.575261800820972	Private-Private	13	4.4067192	5.0238805
37	00fc4177-a66e-4200-bcd6-e032f7da52c1__a90b6c17-9231-432b-b1df-64110bf76a57	8624	32044	1	2.9444389	.18181819	.033057854	.21403074	.038914684	1.1771691	1	8.575261800820972	Private-Private	14	4.4067192	4.8941016
34	00fc4177-a66e-4200-bcd6-e032f7da52c1__e0dc3888-b828-4f3d-b219-0cf6376d603b	8624	32294	15	2.6532419	.1	.010000001	.43379903	.043379907	4.3379903	0	0	Private-Private	11	4.7405748	4.7706847
35	00fc4177-a66e-4200-bcd6-e032f7da52c1__e0dc3888-b828-4f3d-b219-0cf6376d603b	8624	32294	25	2.5463152	.40000001	.16000001	.71799171	.2871967	1.7949792	1	0	Private-Private	12	4.7405748	5.1704841
36	00fc4177-a66e-4200-bcd6-e032f7da52c1__e0dc3888-b828-4f3d-b219-0cf6376d603b	8624	32294	31	2.3831239	.80000001	.64000005	1.3559668	1.0847735	1.6949584	1	0	Private-Private	13	4.7405748	5.32301
37	00fc4177-a66e-4200-bcd6-e032f7da52c1__e0dc3888-b828-4f3d-b219-0cf6376d603b	8624	32294	35	2.2852936	.81818181	.66942149	1.5096941	1.2352043	1.8451817	1	0	Private-Private	14	4.7405748	5.2907891
38	00fc4177-a66e-4200-bcd6-e032f7da52c1__e0dc3888-b828-4f3d-b219-0cf6376d603b	8624	32294	35	2.2437446	1	1	2.0172279	2.0172279	2.0172279	1	0	Private-Private	15	4.7405748	5.2882671
39	00fc4177-a66e-4200-bcd6-e032f7da52c1__e0dc3888-b828-4f3d-b219-0cf6376d603b	8624	32294	22	1.8142323	1	1	1.9349974	1.9349974	1.9349974	1	0	Private-Private	16	4.7405748	5.0530562
40	00fc4177-a66e-4200-bcd6-e032f7da52c1__e0dc3888-b828-4f3d-b219-0cf6376d603b	8624	32294	12	.88238919	1	1	2.1494715	2.1494715	2.1494715	1	0	Private-Private	17	4.7405748	4.5900564
41	00fc4177-a66e-4200-bcd6-e032f7da52c1__e0dc3888-b828-4f3d-b219-0cf6376d603b	8624	32294	6	.69314718	1	1	2.245877	2.245877	2.245877	1	0	Private-Private	18	4.7405748	3.8815639
42	00fc4177-a66e-4200-bcd6-e032f7da52c1__e0dc3888-b828-4f3d-b219-0cf6376d603b	8624	32294	2	.69314718	1	1	2.5524313	2.5524313	2.5524313	1	0	Private-Private	19	4.7405748	3.1135154
43	00fc4177-a66e-4200-bcd6-e032f7da52c1__e0dc3888-b828-4f3d-b219-0cf6376d603b	8624	32294	1	0	1	1	1.8335646	1.8335646	1.8335646	1	0	Private-Private	20	4.7405748	.69314718
31	00fc4177-a66e-4200-bcd6-e032f7da52c1__ed619e79-89a5-4113-b037-fbe71e075996	8624	6858	1	4.1588831	.13333334	.01777778	.19311179	.025748242	1.4483384	0	6.144792908486413	Private-Private	19	4.8202815	4.6774907
32	00fc4177-a66e-4200-bcd6-e032f7da52c1__ed619e79-89a5-4113-b037-fbe71e075996	8624	6858	1	4.1588831	.125	.015625	.16462132	.020577665	1.3169706	1	6.144792908486413	Private-Private	20	4.8202815	4.7916498
33	00fc4177-a66e-4200-bcd6-e032f7da52c1__ed619e79-89a5-4113-b037-fbe71e075996	8624	6858	1	4.1588831	.2	.040000003	.24375992	.048751988	1.2187996	1	6.144792908486413	Private-Private	21	4.8202815	4.89784
34	00fc4177-a66e-4200-bcd6-e032f7da52c1__ed619e79-89a5-4113-b037-fbe71e075996	8624	6858	1	4.1588831	.15384616	.023668641	.20699967	.031846106	1.3454978	1	6.144792908486413	Private-Private	22	4.8202815	4.8903489
18	00fc768f-d34c-470a-831e-22fa64c72621__83cc6535-615e-43c7-bffd-93feb7ac8b9d	12164	2418	1	4.9416423	.088235296	.0077854674	.2073826	.018298466	2.3503361	0	5.589377899878202	Private-Private	9	7.0702991	6.8265452
19	00fc768f-d34c-470a-831e-22fa64c72621__83cc6535-615e-43c7-bffd-93feb7ac8b9d	12164	2418	1	4.9416423	.096774191	.0093652438	.30649984	.029661274	3.167165	1	5.589377899878202	Private-Private	10	7.0702991	7.1224632
20	00fc768f-d34c-470a-831e-22fa64c72621__83cc6535-615e-43c7-bffd-93feb7ac8b9d	12164	2418	1	4.9416423	.11111111	.012345679	.22683971	.025204411	2.0415573	1	5.589377899878202	Private-Private	11	7.0702991	7.3578749
21	00fc768f-d34c-470a-831e-22fa64c72621__83cc6535-615e-43c7-bffd-93feb7ac8b9d	12164	2418	1	4.9416423	.096774191	.0093652438	.31708115	.030685272	3.2765055	1	5.589377899878202	Private-Private	12	7.0702991	7.4874539
31	011fed38-c354-45c5-909b-07d7fe6b53bc__a1b71aaa-eac4-49de-a389-24c62ab878df	27596	27595	2	2.3978953	1	1	2.5431585	2.5431585	2.5431585	0	8.686736326736296	Private-Private	1	5.4271502	.69314718
32	011fed38-c354-45c5-909b-07d7fe6b53bc__a1b71aaa-eac4-49de-a389-24c62ab878df	27596	27595	2	2.3978953	1	1	2.2437649	2.2437649	2.2437649	1	8.686736326736296	Private-Private	2	5.4271502	1.704748
33	011fed38-c354-45c5-909b-07d7fe6b53bc__a1b71aaa-eac4-49de-a389-24c62ab878df	27596	27595	2	2.3978953	.83333331	.69444442	1.510239	1.2585325	1.8122869	1	8.686736326736296	Private-Private	3	5.4271502	2.2512918
34	011fed38-c354-45c5-909b-07d7fe6b53bc__a1b71aaa-eac4-49de-a389-24c62ab878df	27596	27595	2	2.3978953	.83333331	.69444442	1.4064343	1.1720287	1.6877213	1	8.686736326736296	Private-Private	4	5.4271502	2.9177706
35	011fed38-c354-45c5-909b-07d7fe6b53bc__a1b71aaa-eac4-49de-a389-24c62ab878df	27596	27595	1	0	.83333331	.69444442	1.2926586	1.0772154	1.5511903	1	8.686736326736296	Private-Private	5	5.4271502	3.1135154
40	01299bd3-3eb5-4cd4-948e-b8c811d3aa24__026efade-dd6c-4a66-ba50-6469dfb12937	36515	42415	2	.91629076	.71428573	.51020408	1.6912103	1.2080073	2.3676944	0	9.114153808870112	Private-Private	2.5	2.3025851	2.4849067
41	01299bd3-3eb5-4cd4-948e-b8c811d3aa24__026efade-dd6c-4a66-ba50-6469dfb12937	36515	42415	2	.91629076	.71428573	.51020408	1.8225	1.3017856	2.5514998	1	9.114153808870112	Private-Private	3.5	2.3025851	2.5649493
42	01299bd3-3eb5-4cd4-948e-b8c811d3aa24__026efade-dd6c-4a66-ba50-6469dfb12937	36515	42415	2	.91629076	.71428573	.51020408	1.9583515	1.3988224	2.7416921	1	9.114153808870112	Private-Private	4.5	2.3025851	2.0149031
43	01299bd3-3eb5-4cd4-948e-b8c811d3aa24__026efade-dd6c-4a66-ba50-6469dfb12937	36515	42415	2	.91629076	.71428573	.51020408	1.754914	1.25351	2.4568796	1	9.114153808870112	Private-Private	5.5	2.3025851	1.9459101
44	01299bd3-3eb5-4cd4-948e-b8c811d3aa24__026efade-dd6c-4a66-ba50-6469dfb12937	36515	42415	1	.69314718	.83333331	.69444442	2.1048324	1.754027	2.525799	1	9.114153808870112	Private-Private	6.5	2.3025851	1.7917595
27	012eff7e-c4bb-4cf6-980c-0197920a64d2__c061c963-f161-4309-8502-7cc841e303b3	22797	8534	2	3.5409594	1	1	1.3204658	1.3204658	1.3204658	0	6.616768415657416	Private-Private	7.5	2.3978953	1.7917595
28	012eff7e-c4bb-4cf6-980c-0197920a64d2__c061c963-f161-4309-8502-7cc841e303b3	22797	8534	2	3.5409594	.75	.5625	.70439178	.52829385	.93918902	1	6.616768415657416	Private-Private	8.5	2.3978953	1.8718022
29	012eff7e-c4bb-4cf6-980c-0197920a64d2__c061c963-f161-4309-8502-7cc841e303b3	22797	8534	2	3.5409594	.5	.25	.78210109	.39105055	1.5642022	1	6.616768415657416	Private-Private	9.5	2.3978953	1.9459101
30	012eff7e-c4bb-4cf6-980c-0197920a64d2__c061c963-f161-4309-8502-7cc841e303b3	22797	8534	2	3.5409594	.5	.25	.79540861	.3977043	1.5908172	1	6.616768415657416	Private-Private	10.5	2.3978953	1.9459101
18	01403181-854f-4307-91eb-1d23f6fc13e2__9f51672c-c325-4c86-afc8-9d67a8f40103	9855	9343	1	3.6635616	.25	.0625	.95270157	.23817539	3.8108063	0	6.751206820759979	Private-Private	12	3.068053	1.5040774
19	01403181-854f-4307-91eb-1d23f6fc13e2__9f51672c-c325-4c86-afc8-9d67a8f40103	9855	9343	1	3.6635616	.25	.0625	.96717715	.24179429	3.8687086	1	6.751206820759979	Private-Private	13	3.068053	1.5040774
20	01403181-854f-4307-91eb-1d23f6fc13e2__9f51672c-c325-4c86-afc8-9d67a8f40103	9855	9343	1	3.6635616	.25	.0625	.9697755	.24244387	3.879102	1	6.751206820759979	Private-Private	14	3.068053	1.3862944
21	01403181-854f-4307-91eb-1d23f6fc13e2__9f51672c-c325-4c86-afc8-9d67a8f40103	9855	9343	1	3.6635616	1	1	4.0825577	4.0825577	4.0825577	1	6.751206820759979	Private-Private	15	3.068053	.91629076
16	01403181-854f-4307-91eb-1d23f6fc13e2__a68b2c9d-aaaa-4556-acf9-60c66d433675	9855	9854	1	1.6094379	1	1	3.4500721	3.4500721	3.4500721	0	4.872145431887726	Private-Private	1	1.5040774	.69314718
17	01403181-854f-4307-91eb-1d23f6fc13e2__a68b2c9d-aaaa-4556-acf9-60c66d433675	9855	9854	1	1.6094379	1	1	3.5296712	3.5296712	3.5296712	1	4.872145431887726	Private-Private	2	1.5040774	.69314718
18	01403181-854f-4307-91eb-1d23f6fc13e2__a68b2c9d-aaaa-4556-acf9-60c66d433675	9855	9854	1	1.6094379	.66666669	.44444448	2.3737557	1.5825039	3.5606334	1	4.872145431887726	Private-Private	3	1.5040774	.91629076
19	01403181-854f-4307-91eb-1d23f6fc13e2__a68b2c9d-aaaa-4556-acf9-60c66d433675	9855	9854	1	1.6094379	.66666669	.44444448	2.400166	1.6001107	3.6002488	1	4.872145431887726	Private-Private	4	1.5040774	.91629076
39	0144d1b7-a9fd-4482-8b2b-3b681b4b3d9b__7eaf6369-df5a-41ef-99ef-a0dcd0ea4720	40842	5873	1	3.0445225	.016393442	.00026874495	.051803965	.00084924535	3.160042	0	0	Private-Private	15.5	6.2961879	7.8588338
40	0144d1b7-a9fd-4482-8b2b-3b681b4b3d9b__7eaf6369-df5a-41ef-99ef-a0dcd0ea4720	40842	5873	1	3.0445225	.015625	.00024414063	.054485474	.00085133553	3.4870703	1	0	Private-Private	16.5	6.2961879	7.950326
41	0144d1b7-a9fd-4482-8b2b-3b681b4b3d9b__7eaf6369-df5a-41ef-99ef-a0dcd0ea4720	40842	5873	3	2.0368819	.016129032	.00026014567	.061357245	.00098963303	3.8041494	1	0	Private-Private	17.5	6.2961879	8.0078669
42	0144d1b7-a9fd-4482-8b2b-3b681b4b3d9b__7eaf6369-df5a-41ef-99ef-a0dcd0ea4720	40842	5873	5	1.6094379	.03125	.0009765625	.084838532	.0026512041	2.714833	1	0	Private-Private	18.5	6.2961879	8.23244
43	0144d1b7-a9fd-4482-8b2b-3b681b4b3d9b__7eaf6369-df5a-41ef-99ef-a0dcd0ea4720	40842	5873	4	0	.032258064	.0010405827	.1171068	.0037776385	3.6303108	1	0	Private-Private	19.5	6.2961879	8.2879057
44	0144d1b7-a9fd-4482-8b2b-3b681b4b3d9b__7eaf6369-df5a-41ef-99ef-a0dcd0ea4720	40842	5873	5	0	.033898305	.0011490951	.1038366	.0035198845	3.0631795	1	0	Private-Private	20.5	6.2961879	8.4101648
45	0144d1b7-a9fd-4482-8b2b-3b681b4b3d9b__7eaf6369-df5a-41ef-99ef-a0dcd0ea4720	40842	5873	6	0	.032786883	.0010749798	.11751582	.0038529779	3.5842328	1	0	Private-Private	21.5	6.2961879	8.4223328
39	014b35ed-91fd-4dfa-864c-db22ce3ad27c__3d8f2260-207c-4095-b79b-722f37e5fcdb	34794	6074	1	3.5553482	.078431375	.0061514806	.2543883	.019952023	3.2434506	0	7.456522080996305	Private-Private	16.5	6.7493458	8.8769636
40	014b35ed-91fd-4dfa-864c-db22ce3ad27c__3d8f2260-207c-4095-b79b-722f37e5fcdb	34794	6074	1	3.5553482	.075471699	.0056959772	.26147652	.019734075	3.4645636	1	7.456522080996305	Private-Private	17.5	6.7493458	8.9932413
41	014b35ed-91fd-4dfa-864c-db22ce3ad27c__3d8f2260-207c-4095-b79b-722f37e5fcdb	34794	6074	1	3.5553482	.075471699	.0056959772	.22656363	.017099142	3.0019681	1	7.456522080996305	Private-Private	18.5	6.7493458	9.2589397
42	014b35ed-91fd-4dfa-864c-db22ce3ad27c__3d8f2260-207c-4095-b79b-722f37e5fcdb	34794	6074	1	3.5553482	.059701491	.0035642681	.1433866	.0085603939	2.4017255	1	7.456522080996305	Private-Private	19.5	6.7493458	9.4610987
44	014ccef7-6bf7-4ff5-a099-117d5a10d155__03eb2ba9-11dd-48b0-9d9b-d5cf08781f2d	31452	13866	1	0	.5	.25	1.4066645	.70333225	2.813329	0	6.961195970575472	Private-Private	29	3.6763008	1.3862944
45	014ccef7-6bf7-4ff5-a099-117d5a10d155__03eb2ba9-11dd-48b0-9d9b-d5cf08781f2d	31452	13866	1	0	.33333334	.11111112	1.1650128	.38833761	3.4950383	1	6.961195970575472	Private-Private	30	3.6763008	1.5040774
42	014ccef7-6bf7-4ff5-a099-117d5a10d155__059f0700-45ca-491f-bbb4-1d4450eab04c	31452	81	1	1.0986123	.056603774	.0032039874	.16867657	.00954773	2.9799526	0	5.652263279521232	Private-Private	27	8.377471	8.8595762
43	014ccef7-6bf7-4ff5-a099-117d5a10d155__059f0700-45ca-491f-bbb4-1d4450eab04c	31452	81	1	1.0986123	.13953489	.019469986	.40869159	.057026736	2.9289563	1	5.652263279521232	Private-Private	28	8.377471	8.415493
44	014ccef7-6bf7-4ff5-a099-117d5a10d155__059f0700-45ca-491f-bbb4-1d4450eab04c	31452	81	1	1.0986123	.15789473	.024930745	.44420981	.070138387	2.813329	1	5.652263279521232	Private-Private	29	8.377471	7.8802371
45	014ccef7-6bf7-4ff5-a099-117d5a10d155__059f0700-45ca-491f-bbb4-1d4450eab04c	31452	81	1	1.0986123	.29032257	.084287196	1.0146885	.29458699	3.4950383	1	5.652263279521232	Private-Private	30	8.377471	6.8211074
42	014ccef7-6bf7-4ff5-a099-117d5a10d155__96d08fe8-dff0-4562-9008-0450cd88eeb3	31452	48577	1	1.0986123	1	1	2.9799526	2.9799526	2.9799526	0	8.645909768788099	Private-Private	9	3.3672957	1.0986123
43	014ccef7-6bf7-4ff5-a099-117d5a10d155__96d08fe8-dff0-4562-9008-0450cd88eeb3	31452	48577	2	.69314718	.5	.25	1.4644781	.73223907	2.9289563	1	8.645909768788099	Private-Private	10	3.3672957	1.6094379
44	014ccef7-6bf7-4ff5-a099-117d5a10d155__96d08fe8-dff0-4562-9008-0450cd88eeb3	31452	48577	2	.69314718	.5	.25	1.4066645	.70333225	2.813329	1	8.645909768788099	Private-Private	11	3.3672957	1.6094379
45	014ccef7-6bf7-4ff5-a099-117d5a10d155__96d08fe8-dff0-4562-9008-0450cd88eeb3	31452	48577	2	.69314718	.33333334	.11111112	1.1650128	.38833761	3.4950383	1	8.645909768788099	Private-Private	12	3.3672957	1.704748
31	0151bd58-a3ff-4f76-97e9-9c484f0830fe__4951871d-bf30-42ab-9068-64eccb9fc70a	27499	22380	1	1.0986123	.5	.25	.59988552	.29994276	1.199771	0	0	Private-Private	3.5	2.8903718	1.5040774
32	0151bd58-a3ff-4f76-97e9-9c484f0830fe__4951871d-bf30-42ab-9068-64eccb9fc70a	27499	22380	2	1.2527629	.42857143	.18367347	.73559958	.31525695	1.716399	1	0	Private-Private	4.5	2.8903718	1.6094379
33	0151bd58-a3ff-4f76-97e9-9c484f0830fe__4951871d-bf30-42ab-9068-64eccb9fc70a	27499	22380	3	1.3862944	.625	.390625	1.0434982	.65218633	1.669597	1	0	Private-Private	5.5	2.8903718	2.442347
34	0151bd58-a3ff-4f76-97e9-9c484f0830fe__4951871d-bf30-42ab-9068-64eccb9fc70a	27499	22380	4	1.178655	.71428573	.51020408	1.0616134	.75829536	1.4862589	1	0	Private-Private	6.5	2.8903718	2.9704144
35	0151bd58-a3ff-4f76-97e9-9c484f0830fe__4951871d-bf30-42ab-9068-64eccb9fc70a	27499	22380	4	1.011601	.75	.5625	1.1296849	.84726369	1.5062466	1	0	Private-Private	7.5	2.8903718	3.2580965
36	0151bd58-a3ff-4f76-97e9-9c484f0830fe__4951871d-bf30-42ab-9068-64eccb9fc70a	27499	22380	4	1.011601	.625	.390625	1.0491512	.65571946	1.6786418	1	0	Private-Private	8.5	2.8903718	3.2958369
37	0151bd58-a3ff-4f76-97e9-9c484f0830fe__4951871d-bf30-42ab-9068-64eccb9fc70a	27499	22380	3	.84729785	.625	.390625	1.0447795	.65298718	1.6716472	1	0	Private-Private	9.5	2.8903718	3.2958369
38	0151bd58-a3ff-4f76-97e9-9c484f0830fe__4951871d-bf30-42ab-9068-64eccb9fc70a	27499	22380	2	0	.44444445	.19753087	.74846625	.33265164	1.684049	1	0	Private-Private	10.5	2.8903718	3.1780539
39	0151bd58-a3ff-4f76-97e9-9c484f0830fe__4951871d-bf30-42ab-9068-64eccb9fc70a	27499	22380	1	0	.33333334	.11111112	.52323991	.17441331	1.5697197	1	0	Private-Private	11.5	2.8903718	2.7080503
33	0151bd58-a3ff-4f76-97e9-9c484f0830fe__e29ffa56-eefe-4450-a47f-3d88d0d5feae	27499	110	1	2.4849067	.046728972	.0021835968	.17509237	.0081818858	3.7469766	5	2.669009964901247	Private-Private	19.5	9.1126175	11.391312
34	0151bd58-a3ff-4f76-97e9-9c484f0830fe__e29ffa56-eefe-4450-a47f-3d88d0d5feae	27499	110	1	2.4849067	.048076924	.0023113906	.1950631	.0093780337	4.0573125	1	2.669009964901247	Private-Private	20.5	9.1126175	11.44159
35	0151bd58-a3ff-4f76-97e9-9c484f0830fe__e29ffa56-eefe-4450-a47f-3d88d0d5feae	27499	110	1	2.4849067	.059322033	.0035191036	.17434222	.010342334	2.9389117	1	2.669009964901247	Private-Private	21.5	9.1126175	11.661065
36	0151bd58-a3ff-4f76-97e9-9c484f0830fe__e29ffa56-eefe-4450-a47f-3d88d0d5feae	27499	110	1	2.4849067	.057377048	.0032921256	.20536989	.011783519	3.579304	1	2.669009964901247	Private-Private	22.5	9.1126175	11.861382
23	015fb8f7-a303-4c84-a351-2a6af0e62328__170c1c8c-649e-4bb9-a3ba-c627bf9225e5	5355	18129	1	2.5649493	.5	.25	1.88148	.94073999	3.76296	0	7.869024084514213	Private-Private	8	1.8718022	.91629076
24	015fb8f7-a303-4c84-a351-2a6af0e62328__170c1c8c-649e-4bb9-a3ba-c627bf9225e5	5355	18129	1	2.5649493	1	1	3.9076102	3.9076102	3.9076102	1	7.869024084514213	Private-Private	9	1.8718022	.69314718
25	015fb8f7-a303-4c84-a351-2a6af0e62328__170c1c8c-649e-4bb9-a3ba-c627bf9225e5	5355	18129	1	2.5649493	1	1	3.918272	3.918272	3.918272	1	7.869024084514213	Private-Private	10	1.8718022	.69314718
26	015fb8f7-a303-4c84-a351-2a6af0e62328__170c1c8c-649e-4bb9-a3ba-c627bf9225e5	5355	18129	1	2.5649493	1	1	4.0791311	4.0791311	4.0791311	1	7.869024084514213	Private-Private	11	1.8718022	.69314718
19	015fb8f7-a303-4c84-a351-2a6af0e62328__8a4f158d-3ee6-4964-9a4c-af52ce37e1c1	5355	550	1	3.4965076	.375	.140625	1.3592374	.50971407	3.6246333	0	7.837464790671765	Private-Private	16.5	4.0253515	2.862201
20	015fb8f7-a303-4c84-a351-2a6af0e62328__8a4f158d-3ee6-4964-9a4c-af52ce37e1c1	5355	550	1	3.4965076	.375	.140625	1.2609777	.47286668	3.3626075	1	7.837464790671765	Private-Private	17.5	4.0253515	2.74084
21	015fb8f7-a303-4c84-a351-2a6af0e62328__8a4f158d-3ee6-4964-9a4c-af52ce37e1c1	5355	550	1	3.4965076	.375	.140625	1.4484081	.54315305	3.8624215	1	7.837464790671765	Private-Private	18.5	4.0253515	2.862201
22	015fb8f7-a303-4c84-a351-2a6af0e62328__8a4f158d-3ee6-4964-9a4c-af52ce37e1c1	5355	550	1	3.4965076	.375	.140625	1.4766045	.55372667	3.9376121	1	7.837464790671765	Private-Private	19.5	4.0253515	2.8332133
19	015fb8f7-a303-4c84-a351-2a6af0e62328__96a853d3-280c-470f-9f0c-3cf40a0cd485	5355	809	1	3.4965076	.06122449	.0037484383	.22191633	.013586715	3.6246333	0	7.837464790671765	Private-Private	16.5	7.2148724	7.7169061
20	015fb8f7-a303-4c84-a351-2a6af0e62328__96a853d3-280c-470f-9f0c-3cf40a0cd485	5355	809	1	3.4965076	.059999999	.0035999999	.20175645	.012105387	3.3626075	1	7.837464790671765	Private-Private	17.5	7.2148724	8.2411766
21	015fb8f7-a303-4c84-a351-2a6af0e62328__96a853d3-280c-470f-9f0c-3cf40a0cd485	5355	809	1	3.4965076	.057692308	.0033284023	.22283201	.012855693	3.8624215	1	7.837464790671765	Private-Private	18.5	7.2148724	8.4665308
22	015fb8f7-a303-4c84-a351-2a6af0e62328__96a853d3-280c-470f-9f0c-3cf40a0cd485	5355	809	1	3.4965076	.056603774	.0032039874	.2228837	.01261606	3.9376121	1	7.837464790671765	Private-Private	19.5	7.2148724	8.4753294
32	01601d24-ffbd-43b2-ab23-39ad1baabfe9__12ea0d88-ec73-43d1-ab25-7d9237040526	25268	21684	1	0	1	1	1.571187	1.571187	1.571187	0	8.948681558836464	Private-Public	8.5	4.1896548	.91629076
33	01601d24-ffbd-43b2-ab23-39ad1baabfe9__12ea0d88-ec73-43d1-ab25-7d9237040526	25268	21684	1	0	1	1	1.1617544	1.1617544	1.1617544	1	8.948681558836464	Private-Public	9.5	4.1896548	1.3862944
34	01601d24-ffbd-43b2-ab23-39ad1baabfe9__12ea0d88-ec73-43d1-ab25-7d9237040526	25268	21684	2	0	1	1	1.3326827	1.3326827	1.3326827	1	8.948681558836464	Private-Public	10.5	4.1896548	1.5040774
35	01601d24-ffbd-43b2-ab23-39ad1baabfe9__12ea0d88-ec73-43d1-ab25-7d9237040526	25268	21684	2	0	1	1	1.1411813	1.1411813	1.1411813	1	8.948681558836464	Private-Public	11.5	4.1896548	1.8718022
36	01601d24-ffbd-43b2-ab23-39ad1baabfe9__12ea0d88-ec73-43d1-ab25-7d9237040526	25268	21684	2	0	.8888889	.79012346	.90688854	.80612314	1.0202496	1	8.948681558836464	Private-Public	12.5	4.1896548	2.3978953
37	01601d24-ffbd-43b2-ab23-39ad1baabfe9__12ea0d88-ec73-43d1-ab25-7d9237040526	25268	21684	2	0	.80000001	.64000005	.8151027	.6520822	1.0188783	1	8.948681558836464	Private-Public	13.5	4.1896548	3.1135154
38	01601d24-ffbd-43b2-ab23-39ad1baabfe9__12ea0d88-ec73-43d1-ab25-7d9237040526	25268	21684	2	0	.80000001	.64000005	.9457323	.7565859	1.1821654	1	8.948681558836464	Private-Public	14.5	4.1896548	3.2188759
39	01601d24-ffbd-43b2-ab23-39ad1baabfe9__12ea0d88-ec73-43d1-ab25-7d9237040526	25268	21684	2	0	.80000001	.64000005	1.4390458	1.1512367	1.7988071	1	8.948681558836464	Private-Public	15.5	4.1896548	3.2386785
40	01601d24-ffbd-43b2-ab23-39ad1baabfe9__12ea0d88-ec73-43d1-ab25-7d9237040526	25268	21684	2	0	.80000001	.64000005	.94978094	.75982481	1.1872262	1	8.948681558836464	Private-Public	16.5	4.1896548	3.198673
41	01601d24-ffbd-43b2-ab23-39ad1baabfe9__12ea0d88-ec73-43d1-ab25-7d9237040526	25268	21684	1	0	.5714286	.32653064	.72241884	.41281077	1.2642329	1	8.948681558836464	Private-Public	17.5	4.1896548	3.3672957
42	01601d24-ffbd-43b2-ab23-39ad1baabfe9__12ea0d88-ec73-43d1-ab25-7d9237040526	25268	21684	1	0	.61538464	.37869826	1.1356443	.69885808	1.8454219	1	8.948681558836464	Private-Public	18.5	4.1896548	2.8033605
43	01601d24-ffbd-43b2-ab23-39ad1baabfe9__12ea0d88-ec73-43d1-ab25-7d9237040526	25268	21684	1	0	.61538464	.37869826	1.1902008	.73243129	1.9340762	1	8.948681558836464	Private-Public	19.5	4.1896548	2.74084
32	01601d24-ffbd-43b2-ab23-39ad1baabfe9__2e9d982c-2b61-4c3e-a337-ee04c0b16803	25268	55	1	0	.15555556	.024197532	.24440688	.038018849	1.571187	3	5.984573354400541	Private-Public	19.5	6.763885	8.3865147
33	01601d24-ffbd-43b2-ab23-39ad1baabfe9__2e9d982c-2b61-4c3e-a337-ee04c0b16803	25268	55	1	0	.16666667	.02777778	.19362573	.032270957	1.1617544	1	5.984573354400541	Private-Public	20.5	6.763885	8.2981663
34	01601d24-ffbd-43b2-ab23-39ad1baabfe9__2e9d982c-2b61-4c3e-a337-ee04c0b16803	25268	55	2	0	.15909091	.025309917	.2120177	.03373009	1.3326827	1	5.984573354400541	Private-Public	21.5	6.763885	8.245122
35	01601d24-ffbd-43b2-ab23-39ad1baabfe9__2e9d982c-2b61-4c3e-a337-ee04c0b16803	25268	55	2	0	.14	.0196	.15976539	.022367155	1.1411813	1	5.984573354400541	Private-Public	22.5	6.763885	8.1975384
36	01601d24-ffbd-43b2-ab23-39ad1baabfe9__2e9d982c-2b61-4c3e-a337-ee04c0b16803	25268	55	2	0	.18000001	.032400001	.18364494	.033056088	1.0202496	1	5.984573354400541	Private-Public	23.5	6.763885	8.0605402
37	01601d24-ffbd-43b2-ab23-39ad1baabfe9__2e9d982c-2b61-4c3e-a337-ee04c0b16803	25268	55	2	0	.20408164	.041649316	.20793436	.042435586	1.0188783	1	5.984573354400541	Private-Public	24.5	6.763885	7.568121
38	01601d24-ffbd-43b2-ab23-39ad1baabfe9__2e9d982c-2b61-4c3e-a337-ee04c0b16803	25268	55	2	0	.22727273	.051652897	.26867396	.061062265	1.1821654	1	5.984573354400541	Private-Public	25.5	6.763885	7.0871558
39	01601d24-ffbd-43b2-ab23-39ad1baabfe9__2e9d982c-2b61-4c3e-a337-ee04c0b16803	25268	55	2	0	.23255815	.054083291	.41832724	.097285412	1.7988071	1	5.984573354400541	Private-Public	26.5	6.763885	6.8490663
40	01601d24-ffbd-43b2-ab23-39ad1baabfe9__2e9d982c-2b61-4c3e-a337-ee04c0b16803	25268	55	2	0	.30303031	.09182737	.35976553	.10901986	1.1872262	1	5.984573354400541	Private-Public	27.5	6.763885	6.2878585
41	01601d24-ffbd-43b2-ab23-39ad1baabfe9__2e9d982c-2b61-4c3e-a337-ee04c0b16803	25268	55	1	0	.31428573	.098775513	.39733034	.12487525	1.2642329	1	5.984573354400541	Private-Public	28.5	6.763885	6.2275243
42	01601d24-ffbd-43b2-ab23-39ad1baabfe9__2e9d982c-2b61-4c3e-a337-ee04c0b16803	25268	55	1	0	.35714287	.12755102	.65907925	.23538545	1.8454219	1	5.984573354400541	Private-Public	29.5	6.763885	5.6629605
43	01601d24-ffbd-43b2-ab23-39ad1baabfe9__2e9d982c-2b61-4c3e-a337-ee04c0b16803	25268	55	1	0	.36000001	.1296	.69626749	.25065628	1.9340762	1	5.984573354400541	Private-Public	30.5	6.763885	4.8481164
41	01601d24-ffbd-43b2-ab23-39ad1baabfe9__528d8514-599b-43fe-80aa-876e3536463e	25268	44694	1	2.5649493	.21428572	.045918368	.71473157	.15315676	3.3354139	0	7.780847570730521	Private-Public	7	3.4657359	3.2188759
42	01601d24-ffbd-43b2-ab23-39ad1baabfe9__528d8514-599b-43fe-80aa-876e3536463e	25268	44694	1	2.5649493	.23076923	.053254437	.82822472	.19112878	3.5889738	1	7.780847570730521	Private-Public	8	3.4657359	2.5649493
43	01601d24-ffbd-43b2-ab23-39ad1baabfe9__528d8514-599b-43fe-80aa-876e3536463e	25268	44694	1	2.5649493	.38461539	.147929	1.2045255	.46327904	3.1317663	1	7.780847570730521	Private-Public	9	3.4657359	2.6390574
44	01601d24-ffbd-43b2-ab23-39ad1baabfe9__528d8514-599b-43fe-80aa-876e3536463e	25268	44694	1	2.5649493	.38461539	.147929	1.2512816	.48126218	3.2533321	1	7.780847570730521	Private-Public	10	3.4657359	2.6026897
35	01601d24-ffbd-43b2-ab23-39ad1baabfe9__5ca081d4-38f9-4cb1-bff0-9f56d1fcac5c	25268	1789	1	1.3862944	.27272728	.074380167	.50986654	.13905451	1.8695105	3	7.303701017317354	Private-Public	22.5	5.6058021	5.5451775
36	01601d24-ffbd-43b2-ab23-39ad1baabfe9__5ca081d4-38f9-4cb1-bff0-9f56d1fcac5c	25268	1789	2	1.2527629	.33333334	.11111112	.54065633	.18021877	1.6219689	1	7.303701017317354	Private-Public	23.5	5.6058021	5.8362718
37	01601d24-ffbd-43b2-ab23-39ad1baabfe9__5ca081d4-38f9-4cb1-bff0-9f56d1fcac5c	25268	1789	4	.91629076	.36000001	.1296	.68506193	.24662231	1.9029498	1	7.303701017317354	Private-Public	24.5	5.6058021	6.0718918
38	01601d24-ffbd-43b2-ab23-39ad1baabfe9__5ca081d4-38f9-4cb1-bff0-9f56d1fcac5c	25268	1789	4	.91629076	.375	.140625	.86507356	.32440257	2.3068628	1	7.303701017317354	Private-Public	25.5	5.6058021	6.1366467
39	01601d24-ffbd-43b2-ab23-39ad1baabfe9__5ca081d4-38f9-4cb1-bff0-9f56d1fcac5c	25268	1789	4	.55961579	.2962963	.087791495	.68621397	.20332265	2.3159721	1	7.303701017317354	Private-Public	26.5	5.6058021	5.7884297
40	01601d24-ffbd-43b2-ab23-39ad1baabfe9__5ca081d4-38f9-4cb1-bff0-9f56d1fcac5c	25268	1789	4	.55961579	.2962963	.087791495	.80972147	.23991747	2.73281	1	7.303701017317354	Private-Public	27.5	5.6058021	5.9480348
41	01601d24-ffbd-43b2-ab23-39ad1baabfe9__5ca081d4-38f9-4cb1-bff0-9f56d1fcac5c	25268	1789	3	.28768209	.34375	.11816406	.96189827	.33065253	2.7982495	1	7.303701017317354	Private-Public	28.5	5.6058021	6.2528667
42	01601d24-ffbd-43b2-ab23-39ad1baabfe9__5ca081d4-38f9-4cb1-bff0-9f56d1fcac5c	25268	1789	1	0	.30303031	.09182737	.87064588	.26383209	2.8731313	1	7.303701017317354	Private-Public	29.5	5.6058021	6.3543701
43	01601d24-ffbd-43b2-ab23-39ad1baabfe9__5ca081d4-38f9-4cb1-bff0-9f56d1fcac5c	25268	1789	1	0	.29411766	.086505197	.97906572	.28796053	3.3288233	1	7.303701017317354	Private-Public	30.5	5.6058021	6.329721
39	01601d24-ffbd-43b2-ab23-39ad1baabfe9__7038adb0-b657-4c7f-8b80-f674f118dc1b	25268	1339	1	2.1972246	.21276596	.045269355	.40805304	.086819798	1.9178492	2	6.091676048936123	Private-Public	26	6.7363734	8.1640835
40	01601d24-ffbd-43b2-ab23-39ad1baabfe9__7038adb0-b657-4c7f-8b80-f674f118dc1b	25268	1339	1	2.1972246	.19607843	.038446754	.38074794	.074656464	1.9418144	1	6.091676048936123	Private-Public	27	6.7363734	8.4610462
41	01601d24-ffbd-43b2-ab23-39ad1baabfe9__7038adb0-b657-4c7f-8b80-f674f118dc1b	25268	1339	1	2.1972246	.24074075	.057956107	.48160949	.11594303	2.0005317	1	6.091676048936123	Private-Public	28	6.7363734	8.6624184
42	01601d24-ffbd-43b2-ab23-39ad1baabfe9__7038adb0-b657-4c7f-8b80-f674f118dc1b	25268	1339	1	2.1972246	.21818182	.047603305	.40134174	.087565467	1.8394829	1	6.091676048936123	Private-Public	29	6.7363734	8.8476477
29	01601d24-ffbd-43b2-ab23-39ad1baabfe9__d154ec0d-baf7-4e83-be1a-1406bcb9643b	25268	3123	1	0	.42857143	.18367347	1.4799243	.63425326	3.4531567	0	6.450199051248577	Private-Public	13	3.9889841	1.0986123
30	01601d24-ffbd-43b2-ab23-39ad1baabfe9__d154ec0d-baf7-4e83-be1a-1406bcb9643b	25268	3123	1	0	1	1	3.4211175	3.4211175	3.4211175	1	6.450199051248577	Private-Public	14	3.9889841	.91629076
31	01601d24-ffbd-43b2-ab23-39ad1baabfe9__d154ec0d-baf7-4e83-be1a-1406bcb9643b	25268	3123	1	0	.75	.5625	2.6942177	2.0206633	3.5922902	1	6.450199051248577	Private-Public	15	3.9889841	1.5040774
32	01601d24-ffbd-43b2-ab23-39ad1baabfe9__d154ec0d-baf7-4e83-be1a-1406bcb9643b	25268	3123	1	0	.5714286	.32653064	1.9304414	1.1031094	3.3782723	1	6.450199051248577	Private-Public	16	3.9889841	1.6094379
38	01601d24-ffbd-43b2-ab23-39ad1baabfe9__de072d52-69ce-427b-ab0e-e65e3f00b039	25268	36516	1	0	.30000001	.090000004	1.045422	.31362659	3.4847398	2	8.828271955774998	Private-Public	6	3.48124	2.862201
39	01601d24-ffbd-43b2-ab23-39ad1baabfe9__de072d52-69ce-427b-ab0e-e65e3f00b039	25268	36516	1	0	.30000001	.090000004	1.0531024	.31593072	3.5103412	1	8.828271955774998	Private-Public	7	3.48124	2.8903718
40	01601d24-ffbd-43b2-ab23-39ad1baabfe9__de072d52-69ce-427b-ab0e-e65e3f00b039	25268	36516	1	0	.30000001	.090000004	1.0571418	.31714252	3.5238056	1	8.828271955774998	Private-Public	8	3.48124	2.8903718
41	01601d24-ffbd-43b2-ab23-39ad1baabfe9__de072d52-69ce-427b-ab0e-e65e3f00b039	25268	36516	1	0	.21428572	.045918368	.77056444	.16512094	3.5959673	1	8.828271955774998	Private-Public	9	3.48124	3.2386785
29	01601d24-ffbd-43b2-ab23-39ad1baabfe9__e29ffa56-eefe-4450-a47f-3d88d0d5feae	25268	110	1	0	.024193548	.00058532774	.083544113	.0020212284	3.4531567	0	8.27278513966017	Private-Public	16.5	9.1150398	11.787252
30	01601d24-ffbd-43b2-ab23-39ad1baabfe9__e29ffa56-eefe-4450-a47f-3d88d0d5feae	25268	110	1	0	.029999999	.00089999998	.10263352	.0030790057	3.4211175	1	8.27278513966017	Private-Public	17.5	9.1150398	11.617101
31	01601d24-ffbd-43b2-ab23-39ad1baabfe9__e29ffa56-eefe-4450-a47f-3d88d0d5feae	25268	110	2	0	.029126214	.00084833632	.10462981	.0030474702	3.5922902	1	8.27278513966017	Private-Public	18.5	9.1150398	11.467965
32	01601d24-ffbd-43b2-ab23-39ad1baabfe9__e29ffa56-eefe-4450-a47f-3d88d0d5feae	25268	110	2	0	.068627454	.0047097276	.16983441	.011655303	2.4747298	1	8.27278513966017	Private-Public	19.5	9.1150398	11.472327
33	01601d24-ffbd-43b2-ab23-39ad1baabfe9__e29ffa56-eefe-4450-a47f-3d88d0d5feae	25268	110	1	0	.065420561	.0042798496	.11644335	.0076177889	1.7799197	1	8.27278513966017	Private-Public	20.5	9.1150398	11.391294
34	01601d24-ffbd-43b2-ab23-39ad1baabfe9__e29ffa56-eefe-4450-a47f-3d88d0d5feae	25268	110	2	0	.067307696	.004530326	.089699805	.0060374872	1.3326827	1	8.27278513966017	Private-Public	21.5	9.1150398	11.441569
35	01601d24-ffbd-43b2-ab23-39ad1baabfe9__e29ffa56-eefe-4450-a47f-3d88d0d5feae	25268	110	3	1.299283	.059322033	.0035191036	.067697197	.0040159356	1.1411813	1	8.27278513966017	Private-Public	22.5	9.1150398	11.661026
36	01601d24-ffbd-43b2-ab23-39ad1baabfe9__e29ffa56-eefe-4450-a47f-3d88d0d5feae	25268	110	7	1.0986123	.073770493	.0054420857	.10483958	.0077340673	1.4211587	1	8.27278513966017	Private-Public	23.5	9.1150398	11.861344
37	01601d24-ffbd-43b2-ab23-39ad1baabfe9__e29ffa56-eefe-4450-a47f-3d88d0d5feae	25268	110	7	1.0986123	.074074075	.0054869684	.11897366	.0088128634	1.6061444	1	8.27278513966017	Private-Public	24.5	9.1150398	12.04031
38	01601d24-ffbd-43b2-ab23-39ad1baabfe9__e29ffa56-eefe-4450-a47f-3d88d0d5feae	25268	110	8	1.3217559	.069444448	.0048225312	.11728738	.008144957	1.6889381	1	8.27278513966017	Private-Public	25.5	9.1150398	12.211262
39	01601d24-ffbd-43b2-ab23-39ad1baabfe9__e29ffa56-eefe-4450-a47f-3d88d0d5feae	25268	110	8	1.3217559	.062893085	.0039555402	.11970101	.0075283665	1.903246	1	8.27278513966017	Private-Public	26.5	9.1150398	12.394683
40	01601d24-ffbd-43b2-ab23-39ad1baabfe9__e29ffa56-eefe-4450-a47f-3d88d0d5feae	25268	110	11	1.2130226	.060606062	.0036730948	.10337114	.006264918	1.7056239	1	8.27278513966017	Private-Public	27.5	9.1150398	12.518541
41	01601d24-ffbd-43b2-ab23-39ad1baabfe9__e29ffa56-eefe-4450-a47f-3d88d0d5feae	25268	110	6	1.4663371	.07692308	.0059171603	.15874611	.012211239	2.0636992	1	8.27278513966017	Private-Public	28.5	9.1150398	12.701395
42	01601d24-ffbd-43b2-ab23-39ad1baabfe9__e29ffa56-eefe-4450-a47f-3d88d0d5feae	25268	110	6	1.4663371	.067010306	.0044903811	.15879218	.010640712	2.369668	1	8.27278513966017	Private-Public	29.5	9.1150398	12.808473
43	01601d24-ffbd-43b2-ab23-39ad1baabfe9__e29ffa56-eefe-4450-a47f-3d88d0d5feae	25268	110	5	1.2237754	.062801935	.0039440831	.14833048	.0093154414	2.3618774	1	8.27278513966017	Private-Public	30.5	9.1150398	12.892406
44	01601d24-ffbd-43b2-ab23-39ad1baabfe9__e29ffa56-eefe-4450-a47f-3d88d0d5feae	25268	110	4	1.3862944	.063106798	.003982468	.15080759	.0095169842	2.3897202	1	8.27278513966017	Private-Public	31.5	9.1150398	12.887731
42	016a8936-e31f-43ae-8149-93e67026de21__07553ce5-6fc2-4589-ab43-dd9ffc1cee92	2007	27554	1	.69314718	.029411765	.00086505193	.10008818	.00294377	3.402998	0	6.155901856595874	Private-Private	28.5	6.7434702	6.418365
43	016a8936-e31f-43ae-8149-93e67026de21__07553ce5-6fc2-4589-ab43-dd9ffc1cee92	2007	27554	1	.69314718	.027027028	.00073046022	.096644744	.0026120201	3.5758555	1	6.155901856595874	Private-Private	29.5	6.7434702	6.6113687
44	016a8936-e31f-43ae-8149-93e67026de21__07553ce5-6fc2-4589-ab43-dd9ffc1cee92	2007	27554	1	.69314718	.03125	.0009765625	.10899293	.0034060292	3.4877739	1	6.155901856595874	Private-Private	30.5	6.7434702	6.4599047
45	016a8936-e31f-43ae-8149-93e67026de21__07553ce5-6fc2-4589-ab43-dd9ffc1cee92	2007	27554	1	.69314718	.034482758	.0011890606	.11926522	.0041125938	3.4586914	1	6.155901856595874	Private-Private	31.5	6.7434702	6.2528667
37	016a8936-e31f-43ae-8149-93e67026de21__37b6de4e-cb17-4eb7-bfc9-56de068e3423	2007	1903	1	.69314718	.14814815	.021947874	.53818339	.079730876	3.6327379	0	0	Private-Private	38.5	7.1910529	8.4133873
38	016a8936-e31f-43ae-8149-93e67026de21__37b6de4e-cb17-4eb7-bfc9-56de068e3423	2007	1903	1	.69314718	.16666667	.02777778	.69168985	.11528164	4.1501389	1	0	Private-Private	39.5	7.1910529	8.4654789
39	016a8936-e31f-43ae-8149-93e67026de21__37b6de4e-cb17-4eb7-bfc9-56de068e3423	2007	1903	2	.4054651	.1923077	.036982249	.60770041	.11686546	3.160042	1	0	Private-Private	40.5	7.1910529	8.5973902
40	016a8936-e31f-43ae-8149-93e67026de21__37b6de4e-cb17-4eb7-bfc9-56de068e3423	2007	1903	2	.4054651	.16129032	.026014566	.56243068	.090714626	3.4870703	1	0	Private-Private	41.5	7.1910529	8.6677656
41	016a8936-e31f-43ae-8149-93e67026de21__37b6de4e-cb17-4eb7-bfc9-56de068e3423	2007	1903	5	.58778667	.14285715	.020408165	.54344994	.077635705	3.8041494	1	0	Private-Private	42.5	7.1910529	8.6965103
42	016a8936-e31f-43ae-8149-93e67026de21__37b6de4e-cb17-4eb7-bfc9-56de068e3423	2007	1903	7	.45198512	.15714286	.024693878	.47293985	.074319117	3.0096171	1	0	Private-Private	43.5	7.1910529	8.5924864
43	016a8936-e31f-43ae-8149-93e67026de21__37b6de4e-cb17-4eb7-bfc9-56de068e3423	2007	1903	7	.45198512	.18666667	.034844443	.65980911	.12316436	3.5346916	1	0	Private-Private	44.5	7.1910529	8.6333752
44	016a8936-e31f-43ae-8149-93e67026de21__37b6de4e-cb17-4eb7-bfc9-56de068e3423	2007	1903	6	.51082563	.12820514	.016436556	.3815192	.048912719	2.9758496	1	0	Private-Private	45.5	7.1910529	8.4851866
45	016a8936-e31f-43ae-8149-93e67026de21__37b6de4e-cb17-4eb7-bfc9-56de068e3423	2007	1903	8	.4054651	.14492753	.02100399	.47956267	.06950184	3.3089826	1	0	Private-Private	46.5	7.1910529	8.3635759
41	01731177-6e2e-49f4-b6eb-3b1e8ed235a2__3c24d6c0-5a39-4bc3-b530-42aa650e9255	40965	36845	3	1.5404451	.33333334	.11111112	.41400367	.13800123	1.242011	0	9.168314336760364	Private-Private	9	4.5643482	3.4177268
42	01731177-6e2e-49f4-b6eb-3b1e8ed235a2__3c24d6c0-5a39-4bc3-b530-42aa650e9255	40965	36845	3	1.5404451	.2857143	.081632659	.34231487	.097804248	1.198102	1	9.168314336760364	Private-Private	10	4.5643482	3.5695326
43	01731177-6e2e-49f4-b6eb-3b1e8ed235a2__3c24d6c0-5a39-4bc3-b530-42aa650e9255	40965	36845	3	1.5404451	.2857143	.081632659	.36644706	.10469916	1.2825646	1	9.168314336760364	Private-Private	11	4.5643482	3.583519
44	01731177-6e2e-49f4-b6eb-3b1e8ed235a2__3c24d6c0-5a39-4bc3-b530-42aa650e9255	40965	36845	3	1.5404451	.33333334	.11111112	.41892815	.13964273	1.2567844	1	9.168314336760364	Private-Private	12	4.5643482	3.3322046
45	01731177-6e2e-49f4-b6eb-3b1e8ed235a2__3c24d6c0-5a39-4bc3-b530-42aa650e9255	40965	36845	2	1.0986123	.5	.25	.60423905	.30211952	1.2084781	1	9.168314336760364	Private-Private	13	4.5643482	2.7725887
39	01731177-6e2e-49f4-b6eb-3b1e8ed235a2__a5ce52e2-3f15-4a74-b5c1-231a3ddd239b	40965	2990	1	2.1972246	.088235296	.0077854674	.169222	.014931353	1.9178492	0	9.168314336760364	Private-Private	23.5	7.1248808	9.070446
40	01731177-6e2e-49f4-b6eb-3b1e8ed235a2__a5ce52e2-3f15-4a74-b5c1-231a3ddd239b	40965	2990	1	2.1972246	.09375	.0087890625	.1820451	.017066728	1.9418144	1	9.168314336760364	Private-Private	24.5	7.1248808	9.153347
41	01731177-6e2e-49f4-b6eb-3b1e8ed235a2__a5ce52e2-3f15-4a74-b5c1-231a3ddd239b	40965	2990	1	2.1972246	.10714286	.011479592	.21434268	.022965288	2.0005317	1	9.168314336760364	Private-Private	25.5	7.1248808	9.1547747
42	01731177-6e2e-49f4-b6eb-3b1e8ed235a2__a5ce52e2-3f15-4a74-b5c1-231a3ddd239b	40965	2990	1	2.1972246	.081081077	.0065741413	.14914726	.012093021	1.8394829	1	9.168314336760364	Private-Private	26.5	7.1248808	9.2916441
11	017a6a85-7e0d-4fde-8bf2-1a628c5c2a4b__09bc44cd-ee61-4870-a2d0-3e78665396e3	4182	6732	1	3.9889841	.75	.5625	2.3329387	1.7497039	3.1105847	0	8.5919120750297	Private-Private	4.5	4.5695429	1.6094379
12	017a6a85-7e0d-4fde-8bf2-1a628c5c2a4b__09bc44cd-ee61-4870-a2d0-3e78665396e3	4182	6732	1	3.9889841	.60000002	.36000001	1.7228316	1.0336989	2.8713858	1	8.5919120750297	Private-Private	5.5	4.5695429	1.6094379
13	017a6a85-7e0d-4fde-8bf2-1a628c5c2a4b__09bc44cd-ee61-4870-a2d0-3e78665396e3	4182	6732	1	3.9889841	.5	.25	1.4829031	.74145156	2.9658062	1	8.5919120750297	Private-Private	6.5	4.5695429	1.704748
14	017a6a85-7e0d-4fde-8bf2-1a628c5c2a4b__09bc44cd-ee61-4870-a2d0-3e78665396e3	4182	6732	1	3.9889841	.5	.25	1.5895417	.79477084	3.1790833	1	8.5919120750297	Private-Private	7.5	4.5695429	1.704748
44	017a6a85-7e0d-4fde-8bf2-1a628c5c2a4b__471829e6-f4c3-4b14-84e8-cb86c2172ef2	4182	3290	1	0	.22222222	.049382716	.446437	.099208221	2.0089664	0	8.632382814489945	Private-Private	40.5	5.811141	4.388257
45	017a6a85-7e0d-4fde-8bf2-1a628c5c2a4b__471829e6-f4c3-4b14-84e8-cb86c2172ef2	4182	3290	1	0	.22222222	.049382716	.41458267	.092129484	1.865622	1	8.632382814489945	Private-Private	41.5	5.811141	4.3820267
36	017a6a85-7e0d-4fde-8bf2-1a628c5c2a4b__7f3925c6-2613-4dbb-ad34-86af71934f89	4182	17325	3	4.882802	.32142857	.10331632	.59150368	.19012618	1.8402337	0	8.579399986619801	Private-Private	24	5.9558372	6.6758232
37	017a6a85-7e0d-4fde-8bf2-1a628c5c2a4b__7f3925c6-2613-4dbb-ad34-86af71934f89	4182	17325	4	4.8865829	.30303031	.09182737	.57855433	.17531949	1.9092292	1	8.579399986619801	Private-Private	25	5.9558372	6.8783264
38	017a6a85-7e0d-4fde-8bf2-1a628c5c2a4b__7f3925c6-2613-4dbb-ad34-86af71934f89	4182	17325	4	4.8865829	.2857143	.081632659	.54201353	.15486102	1.8970473	1	8.579399986619801	Private-Private	26	5.9558372	6.9324479
39	017a6a85-7e0d-4fde-8bf2-1a628c5c2a4b__7f3925c6-2613-4dbb-ad34-86af71934f89	4182	17325	4	4.8865829	.24390244	.059488401	.45995891	.1121851	1.8858315	1	8.579399986619801	Private-Private	27	5.9558372	7.2045212
40	017a6a85-7e0d-4fde-8bf2-1a628c5c2a4b__7f3925c6-2613-4dbb-ad34-86af71934f89	4182	17325	4	4.3340173	.25	.0625	.47362256	.11840564	1.8944902	1	8.579399986619801	Private-Private	28	5.9558372	7.2305632
41	017a6a85-7e0d-4fde-8bf2-1a628c5c2a4b__7f3925c6-2613-4dbb-ad34-86af71934f89	4182	17325	5	3.5553482	.29411766	.086505197	.54006535	.15884276	1.8362221	1	8.579399986619801	Private-Private	29	5.9558372	7.3346558
42	017a6a85-7e0d-4fde-8bf2-1a628c5c2a4b__7f3925c6-2613-4dbb-ad34-86af71934f89	4182	17325	7	1.9252908	.27777779	.0771605	.48838899	.13566361	1.7582003	1	8.579399986619801	Private-Private	30	5.9558372	7.4938741
43	017a6a85-7e0d-4fde-8bf2-1a628c5c2a4b__7f3925c6-2613-4dbb-ad34-86af71934f89	4182	17325	8	1.8523841	.31578946	.099722981	.56430519	.17820162	1.7869664	1	8.579399986619801	Private-Private	31	5.9558372	7.544332
44	017a6a85-7e0d-4fde-8bf2-1a628c5c2a4b__7f3925c6-2613-4dbb-ad34-86af71934f89	4182	17325	10	1.6677068	.30769232	.094674565	.56773436	.1746875	1.8451366	1	8.579399986619801	Private-Private	32	5.9558372	7.5506611
45	017a6a85-7e0d-4fde-8bf2-1a628c5c2a4b__7f3925c6-2613-4dbb-ad34-86af71934f89	4182	17325	11	1.4307461	.31578946	.099722981	.61991614	.19576298	1.9630679	1	8.579399986619801	Private-Private	33	5.9558372	7.6492162
7	017a6a85-7e0d-4fde-8bf2-1a628c5c2a4b__b5d61f05-541c-4407-808f-362e4e3cf8d1	4182	247	1	4.5325994	.13333334	.01777778	.41805682	.055740915	3.135426	0	8.592302849827796	Private-Private	7	7.2181768	5.8200831
8	017a6a85-7e0d-4fde-8bf2-1a628c5c2a4b__b5d61f05-541c-4407-808f-362e4e3cf8d1	4182	247	1	4.5325994	.11764706	.013840831	.38120416	.044847548	3.2402353	1	8.592302849827796	Private-Private	8	7.2181768	6.1377273
9	017a6a85-7e0d-4fde-8bf2-1a628c5c2a4b__b5d61f05-541c-4407-808f-362e4e3cf8d1	4182	247	1	4.5325994	.095238097	.0090702949	.27432629	.026126312	2.8804259	1	8.592302849827796	Private-Private	9	7.2181768	6.3035345
10	017a6a85-7e0d-4fde-8bf2-1a628c5c2a4b__b5d61f05-541c-4407-808f-362e4e3cf8d1	4182	247	1	4.5325994	.1	.010000001	.27694273	.027694276	2.7694273	1	8.592302849827796	Private-Private	10	7.2181768	6.3171649
11	017a6a85-7e0d-4fde-8bf2-1a628c5c2a4b__b5d61f05-541c-4407-808f-362e4e3cf8d1	4182	247	1	3.713572	.18181819	.033057854	-.18591674	-.033803042	-1.022542	1	8.592302849827796	Private-Private	11	7.2181768	6.1441855
12	017a6a85-7e0d-4fde-8bf2-1a628c5c2a4b__b5d61f05-541c-4407-808f-362e4e3cf8d1	4182	247	2	3.8501475	.20833333	.043402776	.17305428	.036052976	.83066058	1	8.592302849827796	Private-Private	12	7.2181768	6.1036763
13	017a6a85-7e0d-4fde-8bf2-1a628c5c2a4b__b5d61f05-541c-4407-808f-362e4e3cf8d1	4182	247	2	3.8501475	.22222222	.049382716	.068685725	.015263494	.30908576	1	8.592302849827796	Private-Private	13	7.2181768	6.059123
14	017a6a85-7e0d-4fde-8bf2-1a628c5c2a4b__b5d61f05-541c-4407-808f-362e4e3cf8d1	4182	247	2	3.8501475	.22222222	.049382716	.046273876	.010283084	.20823245	1	8.592302849827796	Private-Private	14	7.2181768	6.3099184
15	017a6a85-7e0d-4fde-8bf2-1a628c5c2a4b__b5d61f05-541c-4407-808f-362e4e3cf8d1	4182	247	2	3.8501475	.20689656	.042806186	.093988106	.019445816	.45427585	1	8.592302849827796	Private-Private	15	7.2181768	6.652863
16	017a6a85-7e0d-4fde-8bf2-1a628c5c2a4b__b5d61f05-541c-4407-808f-362e4e3cf8d1	4182	247	1	3.9702919	.1724138	.029726516	.21551035	.037156958	1.2499601	1	8.592302849827796	Private-Private	16	7.2181768	7.1284962
41	01809f40-c145-4835-96f2-83d7b1b6ce83__57f61802-00ef-4c61-8fb7-246095eda4eb	45228	45227	2	0	.75	.5625	.9376865	.70326489	1.2502487	0	9.036406829732028	Private-Private	19	6.753438	5.8318825
42	01809f40-c145-4835-96f2-83d7b1b6ce83__57f61802-00ef-4c61-8fb7-246095eda4eb	45228	45227	2	0	.75	.5625	1.2225847	.91693854	1.630113	1	9.036406829732028	Private-Private	20	6.753438	5.8318825
43	01809f40-c145-4835-96f2-83d7b1b6ce83__57f61802-00ef-4c61-8fb7-246095eda4eb	45228	45227	7	0	.75	.5625	.93972856	.70479643	1.2529714	1	9.036406829732028	Private-Private	21	6.753438	5.8318825
44	01809f40-c145-4835-96f2-83d7b1b6ce83__57f61802-00ef-4c61-8fb7-246095eda4eb	45228	45227	8	0	1	1	1.3254309	1.3254309	1.3254309	1	9.036406829732028	Private-Private	22	6.753438	6.6547966
45	01809f40-c145-4835-96f2-83d7b1b6ce83__57f61802-00ef-4c61-8fb7-246095eda4eb	45228	45227	6	0	1	1	1.5136424	1.5136424	1.5136424	1	9.036406829732028	Private-Private	23	6.753438	6.822742
41	0190b302-bea3-4bc6-a35f-eb764c862fa9__9bec6c47-15e8-4e01-a9b2-622cd0483d06	46391	1005	1	1.6094379	.02238806	.00050122524	.024899401	.0005574493	1.1121732	0	5.680042073468734	Private-Private	22	8.0765152	10.967163
42	0190b302-bea3-4bc6-a35f-eb764c862fa9__9bec6c47-15e8-4e01-a9b2-622cd0483d06	46391	1005	3	1.2039728	.02189781	.00047951407	.020189647	.00044210904	.92199391	1	5.680042073468734	Private-Private	23	8.0765152	11.01643
43	0190b302-bea3-4bc6-a35f-eb764c862fa9__9bec6c47-15e8-4e01-a9b2-622cd0483d06	46391	1005	5	.87546873	.028571429	.00081632653	.042639792	.0012182797	1.4923927	1	5.680042073468734	Private-Private	24	8.0765152	11.024024
44	0190b302-bea3-4bc6-a35f-eb764c862fa9__9bec6c47-15e8-4e01-a9b2-622cd0483d06	46391	1005	6	.84729785	.028169014	.00079349335	.037164353	.0010468832	1.3193345	1	5.680042073468734	Private-Private	25	8.0765152	11.07408
45	0190b302-bea3-4bc6-a35f-eb764c862fa9__9bec6c47-15e8-4e01-a9b2-622cd0483d06	46391	1005	9	.51082563	.027210884	.00074043218	.036174037	.00098432752	1.3293959	1	5.680042073468734	Private-Private	26	8.0765152	11.127212
38	01be6fa7-0b46-417b-bc58-e63f88dcddbc__e26d9a49-6259-4298-939f-5301ff1cc2c2	16611	38369	1	2.5649493	.66666669	.44444448	.23195803	.15463869	.34793705	0	7.366012995616166	Private-Private	20	5.2149358	3.1780539
39	01be6fa7-0b46-417b-bc58-e63f88dcddbc__e26d9a49-6259-4298-939f-5301ff1cc2c2	16611	38369	1	2.5649493	.5714286	.32653064	.22612906	.1292166	.39572582	1	7.366012995616166	Private-Private	21	5.2149358	3.198673
40	01be6fa7-0b46-417b-bc58-e63f88dcddbc__e26d9a49-6259-4298-939f-5301ff1cc2c2	16611	38369	1	2.5649493	.33333334	.11111112	.20529328	.068431094	.61587983	1	7.366012995616166	Private-Private	22	5.2149358	3.2771447
41	01be6fa7-0b46-417b-bc58-e63f88dcddbc__e26d9a49-6259-4298-939f-5301ff1cc2c2	16611	38369	1	2.5649493	.33333334	.11111112	.13863078	.046210263	.41589233	1	7.366012995616166	Private-Private	23	5.2149358	3.8501475
19	01c266ce-9e8b-486f-b9a3-ac5ce31a6194__e29ffa56-eefe-4450-a47f-3d88d0d5feae	9446	110	2	3.5409594	.033333335	.0011111113	.076266967	.0025422324	2.2880089	0	2.915599896283241	Private-Private	13.5	9.1125069	10.644364
20	01c266ce-9e8b-486f-b9a3-ac5ce31a6194__e29ffa56-eefe-4450-a47f-3d88d0d5feae	9446	110	3	3.232121	.04040404	.0016324865	.12701105	.0051317597	3.1435235	1	2.915599896283241	Private-Private	14.5	9.1125069	11.045997
21	01c266ce-9e8b-486f-b9a3-ac5ce31a6194__e29ffa56-eefe-4450-a47f-3d88d0d5feae	9446	110	4	2.9704144	.03809524	.0014512473	.12581229	.0047928491	3.3025725	1	2.915599896283241	Private-Private	15.5	9.1125069	11.401362
22	01c266ce-9e8b-486f-b9a3-ac5ce31a6194__e29ffa56-eefe-4450-a47f-3d88d0d5feae	9446	110	5	2.8678989	.035714287	.0012755103	.12477328	.0044561885	3.4936516	1	2.915599896283241	Private-Private	16.5	9.1125069	11.634519
23	01c266ce-9e8b-486f-b9a3-ac5ce31a6194__e29ffa56-eefe-4450-a47f-3d88d0d5feae	9446	110	4	2.3025851	.03508772	.001231148	.11807715	.0041430579	3.3651989	1	2.915599896283241	Private-Private	17.5	9.1125069	11.768537
24	01c266ce-9e8b-486f-b9a3-ac5ce31a6194__e29ffa56-eefe-4450-a47f-3d88d0d5feae	9446	110	4	1.8718022	.035714287	.0012755103	.13752134	.0049114767	3.8505974	1	2.915599896283241	Private-Private	18.5	9.1125069	11.878093
25	01c266ce-9e8b-486f-b9a3-ac5ce31a6194__e29ffa56-eefe-4450-a47f-3d88d0d5feae	9446	110	3	1.8458267	.032258064	.0010405827	.12701535	.0040972694	3.9374759	1	2.915599896283241	Private-Private	19.5	9.1125069	11.930981
26	01c266ce-9e8b-486f-b9a3-ac5ce31a6194__e29ffa56-eefe-4450-a47f-3d88d0d5feae	9446	110	2	2.1400661	.031746034	.0010078107	.12933397	.0041058408	4.0740199	1	2.915599896283241	Private-Private	20.5	9.1125069	11.908178
27	01c266ce-9e8b-486f-b9a3-ac5ce31a6194__e29ffa56-eefe-4450-a47f-3d88d0d5feae	9446	110	1	1.9459101	.024	.00057600002	.095642604	.0022954226	3.9851086	1	2.915599896283241	Private-Private	21.5	9.1125069	11.862491
28	01c266ce-9e8b-486f-b9a3-ac5ce31a6194__e29ffa56-eefe-4450-a47f-3d88d0d5feae	9446	110	1	1.9459101	.023809524	.00056689343	.09279222	.0022093386	3.8972731	1	2.915599896283241	Private-Private	22.5	9.1125069	11.874261
39	01c44eaa-9a6f-476f-962a-5b1a02e21861__c78da870-5c52-4a24-8181-ffd5bd4f1e3b	40691	127	1	0	.052631579	.0027700833	.11241267	.0059164562	2.1358407	0	7.000247731070292	Private-Private	21.5	7.30586	9.0633478
40	01c44eaa-9a6f-476f-962a-5b1a02e21861__c78da870-5c52-4a24-8181-ffd5bd4f1e3b	40691	127	1	0	.046511628	.0021633315	.083022371	.0038615055	1.784981	1	7.000247731070292	Private-Private	22.5	7.30586	9.1229286
41	01c44eaa-9a6f-476f-962a-5b1a02e21861__c78da870-5c52-4a24-8181-ffd5bd4f1e3b	40691	127	1	0	.043478262	.0018903592	.095710397	.0041613216	2.201339	1	7.000247731070292	Private-Private	23.5	7.30586	9.1950235
42	01c44eaa-9a6f-476f-962a-5b1a02e21861__c78da870-5c52-4a24-8181-ffd5bd4f1e3b	40691	127	1	0	.041237112	.0017004994	.084678531	.0034918981	2.0534544	1	7.000247731070292	Private-Private	24.5	7.30586	9.208889
44	01d1dabc-b319-4341-a1f1-465738cb9efa__dd4c3e08-39e6-4cfc-9760-a58d2503f4cf	52970	31839	1	0	.3125	.09765625	.79233497	.24760468	2.5354719	0	6.857088613467063	Private-Private	6	3.2188759	2.8033605
45	01d1dabc-b319-4341-a1f1-465738cb9efa__dd4c3e08-39e6-4cfc-9760-a58d2503f4cf	52970	31839	1	0	.2631579	.069252081	.64822954	.17058672	2.4632721	1	6.857088613467063	Private-Private	7	3.2188759	3.5973122
19	01d6df00-a569-4ea0-9fa8-1dda625d72ec__bf460a71-74f6-47bb-a0fd-e3516922d7da	12654	8576	1	3.9120231	.5	.25	1.5640709	.78203547	3.1281419	0	9.16616494324083	Private-Private	3.5	2.442347	2.7725887
20	01d6df00-a569-4ea0-9fa8-1dda625d72ec__bf460a71-74f6-47bb-a0fd-e3516922d7da	12654	8576	1	3.9120231	.5	.25	1.7674146	.88370728	3.5348291	1	9.16616494324083	Private-Private	4.5	2.442347	2.8033605
21	01d6df00-a569-4ea0-9fa8-1dda625d72ec__bf460a71-74f6-47bb-a0fd-e3516922d7da	12654	8576	1	3.9120231	.5	.25	1.8509471	.92547357	3.7018943	1	9.16616494324083	Private-Private	5.5	2.442347	2.8033605
22	01d6df00-a569-4ea0-9fa8-1dda625d72ec__bf460a71-74f6-47bb-a0fd-e3516922d7da	12654	8576	1	3.9120231	.5	.25	1.8942746	.9471373	3.7885492	1	9.16616494324083	Private-Private	6.5	2.442347	2.8033605
44	01e09e17-8e65-487e-ac9e-8b3dbc0a51fa__13be8b92-5b16-481e-b298-2353e1f11488	41356	480	1	0	.097560972	.0095181428	-.035973635	-.0035096225	-.36872977	3	3.693774662731451	Private-Private	26.5	6.1158919	6.5366917
45	01e09e17-8e65-487e-ac9e-8b3dbc0a51fa__13be8b92-5b16-481e-b298-2353e1f11488	41356	480	1	0	.079999998	.0063999998	.035235945	.0028188757	.44044933	1	3.693774662731451	Private-Private	27.5	6.1158919	6.8762646
39	01e09e17-8e65-487e-ac9e-8b3dbc0a51fa__9d87b46c-d59a-43a0-8932-5a9577439758	41356	25428	1	2.3025851	.05882353	.0034602077	.046594832	.0027408726	.79211211	0	3.693774662731451	Private-Private	7.5	6.3569756	7.6622329
40	01e09e17-8e65-487e-ac9e-8b3dbc0a51fa__9d87b46c-d59a-43a0-8932-5a9577439758	41356	25428	1	2.3025851	.056603774	.0032039874	-.074149601	-.0041971472	-1.3099762	1	3.693774662731451	Private-Private	8.5	6.3569756	7.8900208
41	01e09e17-8e65-487e-ac9e-8b3dbc0a51fa__9d87b46c-d59a-43a0-8932-5a9577439758	41356	25428	1	2.3025851	.046153847	.0021301776	-.060542867	-.0027942862	-1.3117621	1	3.693774662731451	Private-Private	9.5	6.3569756	8.2847567
42	01e09e17-8e65-487e-ac9e-8b3dbc0a51fa__9d87b46c-d59a-43a0-8932-5a9577439758	41356	25428	1	2.3025851	.04225352	.0017853599	-.0067025209	-.0002832051	-.15862633	1	3.693774662731451	Private-Private	10.5	6.3569756	8.3973961
43	01e09e17-8e65-487e-ac9e-8b3dbc0a51fa__9d87b46c-d59a-43a0-8932-5a9577439758	41356	25428	1	.69314718	.04225352	.0017853599	.0012846956	.000054282908	.030404462	1	3.693774662731451	Private-Private	11.5	6.3569756	8.4436541
44	01e09e17-8e65-487e-ac9e-8b3dbc0a51fa__9d87b46c-d59a-43a0-8932-5a9577439758	41356	25428	1	.69314718	.054054055	.0029218409	.061266039	.0033116778	1.1334217	1	3.693774662731451	Private-Private	12.5	6.3569756	8.5528498
45	01e09e17-8e65-487e-ac9e-8b3dbc0a51fa__9d87b46c-d59a-43a0-8932-5a9577439758	41356	25428	1	.69314718	.051948052	.0026986001	.076486349	.0039733164	1.4723622	1	3.693774662731451	Private-Private	13.5	6.3569756	8.5114765
35	01e49515-a998-4f14-8ef2-2372a48e798d__96a853d3-280c-470f-9f0c-3cf40a0cd485	29976	809	2	.91629076	.083333336	.006944445	.15545458	.012954549	1.8654549	0	3.574207342531542	Private-Private	20.5	7.2163424	8.9582186
36	01e49515-a998-4f14-8ef2-2372a48e798d__96a853d3-280c-470f-9f0c-3cf40a0cd485	29976	809	2	.91629076	.074074075	.0054869684	.12743303	.0094394833	1.7203459	1	3.574207342531542	Private-Private	21.5	7.2163424	9.1938553
37	01e49515-a998-4f14-8ef2-2372a48e798d__96a853d3-280c-470f-9f0c-3cf40a0cd485	29976	809	2	.91629076	.070175439	.0049245921	.13670705	.0095934765	1.9480754	1	3.574207342531542	Private-Private	22.5	7.2163424	9.2724695
38	01e49515-a998-4f14-8ef2-2372a48e798d__96a853d3-280c-470f-9f0c-3cf40a0cd485	29976	809	2	.91629076	.075471699	.0056959772	.14822909	.011187102	1.9640355	1	3.574207342531542	Private-Private	23.5	7.2163424	9.4055786
41	01e49515-a998-4f14-8ef2-2372a48e798d__96a853d3-280c-470f-9f0c-3cf40a0cd485	29976	809	1	0	.071428575	.0051020412	.10690806	.0076362905	1.4967128	0	3.574207342531542	Private-Private	26.5	7.2163424	9.6399126
42	01e49515-a998-4f14-8ef2-2372a48e798d__96a853d3-280c-470f-9f0c-3cf40a0cd485	29976	809	1	0	.046875	.0021972656	.07063099	.0033108275	1.5067945	1	3.574207342531542	Private-Private	27.5	7.2163424	9.7457514
43	01e49515-a998-4f14-8ef2-2372a48e798d__96a853d3-280c-470f-9f0c-3cf40a0cd485	29976	809	1	0	.04225352	.0017853599	.088598981	.0037436187	2.0968425	1	3.574207342531542	Private-Private	28.5	7.2163424	9.8919964
44	01e49515-a998-4f14-8ef2-2372a48e798d__96a853d3-280c-470f-9f0c-3cf40a0cd485	29976	809	1	0	.039999999	.0016	.067862459	.0027144982	1.6965615	1	3.574207342531542	Private-Private	29.5	7.2163424	9.8730803
39	01f18726-a115-4a12-8ca6-1bbade78552d__4d5e4580-9eb8-40de-9cf9-8846b7bf43fd	36841	12492	1	1.3862944	.29166666	.08506944	.33828452	.098666318	1.1598327	0	3.346896251038686	Private-Private	14.5	4.4998097	3.9415817
40	01f18726-a115-4a12-8ca6-1bbade78552d__4d5e4580-9eb8-40de-9cf9-8846b7bf43fd	36841	12492	2	.91629076	.30434781	.092627592	.1229388	.037416156	.40394178	1	3.346896251038686	Private-Private	15.5	4.4998097	3.8607297
41	01f18726-a115-4a12-8ca6-1bbade78552d__4d5e4580-9eb8-40de-9cf9-8846b7bf43fd	36841	12492	2	.91629076	.30434781	.092627592	.10159016	.030918742	.33379623	1	3.346896251038686	Private-Private	16.5	4.4998097	4.051785
42	01f18726-a115-4a12-8ca6-1bbade78552d__4d5e4580-9eb8-40de-9cf9-8846b7bf43fd	36841	12492	2	.91629076	.43478259	.18903591	.62522954	.27183893	1.438028	1	3.346896251038686	Private-Private	17.5	4.4998097	3.6888795
43	01f18726-a115-4a12-8ca6-1bbade78552d__4d5e4580-9eb8-40de-9cf9-8846b7bf43fd	36841	12492	1	0	.69230771	.47928998	1.0386074	.71903586	1.5002105	1	3.346896251038686	Private-Private	18.5	4.4998097	3.1780539
44	01f18726-a115-4a12-8ca6-1bbade78552d__4d5e4580-9eb8-40de-9cf9-8846b7bf43fd	36841	12492	1	0	.55555558	.308642	.74511164	.41395095	1.3412009	1	3.346896251038686	Private-Private	19.5	4.4998097	3.4177268
37	0206b74a-82ac-495f-81fc-0cb00a51ffd4__ac65be10-e813-4038-9077-acec4f8fdad2	37963	32219	1	0	1	1	2.1177793	2.1177793	2.1177793	0	8.419192155715187	Private-Private	4	4.4367514	1.5040774
38	0206b74a-82ac-495f-81fc-0cb00a51ffd4__ac65be10-e813-4038-9077-acec4f8fdad2	37963	32219	1	0	1	1	2.1552291	2.1552291	2.1552291	1	8.419192155715187	Private-Private	5	4.4367514	1.5040774
39	0206b74a-82ac-495f-81fc-0cb00a51ffd4__ac65be10-e813-4038-9077-acec4f8fdad2	37963	32219	1	0	1	1	1.9924692	1.9924692	1.9924692	1	8.419192155715187	Private-Private	6	4.4367514	1.3862944
40	0206b74a-82ac-495f-81fc-0cb00a51ffd4__ac65be10-e813-4038-9077-acec4f8fdad2	37963	32219	1	0	1	1	2.182826	2.182826	2.182826	1	8.419192155715187	Private-Private	7	4.4367514	1.3862944
37	0206b74a-82ac-495f-81fc-0cb00a51ffd4__c2ce0340-8202-4352-80a8-69e3ebe79150	37963	32850	1	0	1	1	2.1177793	2.1177793	2.1177793	0	7.406542598524205	Private-Private	7	4.8903489	1.9459101
38	0206b74a-82ac-495f-81fc-0cb00a51ffd4__c2ce0340-8202-4352-80a8-69e3ebe79150	37963	32850	1	0	1	1	2.1552291	2.1552291	2.1552291	1	7.406542598524205	Private-Private	8	4.8903489	1.9459101
39	0206b74a-82ac-495f-81fc-0cb00a51ffd4__c2ce0340-8202-4352-80a8-69e3ebe79150	37963	32850	1	0	1	1	1.9924692	1.9924692	1.9924692	1	7.406542598524205	Private-Private	9	4.8903489	1.9459101
40	0206b74a-82ac-495f-81fc-0cb00a51ffd4__c2ce0340-8202-4352-80a8-69e3ebe79150	37963	32850	1	0	1	1	2.182826	2.182826	2.182826	1	7.406542598524205	Private-Private	10	4.8903489	1.6094379
41	0206b74a-82ac-495f-81fc-0cb00a51ffd4__f0ba15a0-8bdd-4de8-ba0b-e496f8b56d7d	37963	6995	4	.22314355	.064516127	.0041623306	.17791794	.011478576	2.7577281	0	9.182113837122609	Private-Private	24.5	7.59589	9.6936302
42	0206b74a-82ac-495f-81fc-0cb00a51ffd4__f0ba15a0-8bdd-4de8-ba0b-e496f8b56d7d	37963	6995	5	.18232156	.033898305	.0011490951	.11206734	.0037988932	3.3059866	1	9.182113837122609	Private-Private	25.5	7.59589	9.8530626
43	0206b74a-82ac-495f-81fc-0cb00a51ffd4__f0ba15a0-8bdd-4de8-ba0b-e496f8b56d7d	37963	6995	5	.18232156	.044776119	.0020049009	.12768847	.0057173944	2.8517091	1	9.182113837122609	Private-Private	26.5	7.59589	9.9768076
44	0206b74a-82ac-495f-81fc-0cb00a51ffd4__f0ba15a0-8bdd-4de8-ba0b-e496f8b56d7d	37963	6995	5	.18232156	.046875	.0021972656	.13711083	.0064270701	2.9250309	1	9.182113837122609	Private-Private	27.5	7.59589	9.8521681
45	0206b74a-82ac-495f-81fc-0cb00a51ffd4__f0ba15a0-8bdd-4de8-ba0b-e496f8b56d7d	37963	6995	3	0	.049180329	.0024187048	.16395468	.0080633452	3.333745	1	9.182113837122609	Private-Private	28.5	7.59589	10.032387
38	0212b31a-43e2-46b6-b630-15d4deb82ff4__e29ffa56-eefe-4450-a47f-3d88d0d5feae	39728	110	1	2.1972246	.013888889	.00019290124	.017094562	.00023742448	1.2308085	0	6.573018619970074	Private-Private	21	9.111845	12.211187
39	0212b31a-43e2-46b6-b630-15d4deb82ff4__e29ffa56-eefe-4450-a47f-3d88d0d5feae	39728	110	2	1.9459101	.012578616	.00015822158	.015099401	.00018992956	1.2004024	1	6.573018619970074	Private-Private	22	9.111845	12.394619
40	0212b31a-43e2-46b6-b630-15d4deb82ff4__e29ffa56-eefe-4450-a47f-3d88d0d5feae	39728	110	2	1.9459101	.012121212	.00014692378	.014132587	.00017130408	1.1659385	1	6.573018619970074	Private-Private	23	9.111845	12.518484
41	0212b31a-43e2-46b6-b630-15d4deb82ff4__e29ffa56-eefe-4450-a47f-3d88d0d5feae	39728	110	2	1.9459101	.010989011	.00012075837	.013648473	.00014998321	1.242011	1	6.573018619970074	Private-Private	24	9.111845	12.701325
42	0212b31a-43e2-46b6-b630-15d4deb82ff4__e29ffa56-eefe-4450-a47f-3d88d0d5feae	39728	110	1	1.6094379	.010309278	.00010628122	.012351567	.00012733573	1.198102	1	6.573018619970074	Private-Private	25	9.111845	12.808443
43	0212b31a-43e2-46b6-b630-15d4deb82ff4__e29ffa56-eefe-4450-a47f-3d88d0d5feae	39728	110	1	1.6094379	.0096618356	.000093351067	.012391929	.00011972878	1.2825646	1	6.573018619970074	Private-Private	26	9.111845	12.892381
22	022309ec-6a66-41e7-85cd-4c65614184ce__60a3cb8b-7bd1-4b47-b596-4e1806e8a750	17400	17401	1	4.8202815	1	1	-.85477358	-.85477358	-.85477358	0	8.903592654983083	Private-Private	8.5	2.9444389	.91629076
23	022309ec-6a66-41e7-85cd-4c65614184ce__60a3cb8b-7bd1-4b47-b596-4e1806e8a750	17400	17401	1	4.8202815	1	1	1.6589774	1.6589774	1.6589774	1	8.903592654983083	Private-Private	9.5	2.9444389	.91629076
24	022309ec-6a66-41e7-85cd-4c65614184ce__60a3cb8b-7bd1-4b47-b596-4e1806e8a750	17400	17401	1	4.8202815	1	1	2.5800483	2.5800483	2.5800483	1	8.903592654983083	Private-Private	10.5	2.9444389	1.2527629
25	022309ec-6a66-41e7-85cd-4c65614184ce__60a3cb8b-7bd1-4b47-b596-4e1806e8a750	17400	17401	1	4.8202815	1	1	2.3058178	2.3058178	2.3058178	1	8.903592654983083	Private-Private	11.5	2.9444389	1.2527629
32	022aa8e3-1aab-4b5c-8b81-764df542c086__cb1ed839-f42e-4e48-903b-556df38882c7	27909	21418	1	2.9957323	.42857143	.18367347	.90177584	.38647535	2.1041436	0	8.747705158653696	Private-Private	4	2.9177706	2.0149031
33	022aa8e3-1aab-4b5c-8b81-764df542c086__cb1ed839-f42e-4e48-903b-556df38882c7	27909	21418	1	2.9957323	.42857143	.18367347	.7962172	.34123597	1.8578402	1	8.747705158653696	Private-Private	5	2.9177706	1.8718022
34	022aa8e3-1aab-4b5c-8b81-764df542c086__cb1ed839-f42e-4e48-903b-556df38882c7	27909	21418	1	2.9957323	.42857143	.18367347	.93592173	.40110931	2.1838174	1	8.747705158653696	Private-Private	6	2.9177706	1.7917595
35	022aa8e3-1aab-4b5c-8b81-764df542c086__cb1ed839-f42e-4e48-903b-556df38882c7	27909	21418	1	2.9957323	.42857143	.18367347	.80121881	.3433795	1.8695105	1	8.747705158653696	Private-Private	7	2.9177706	1.704748
32	022aa8e3-1aab-4b5c-8b81-764df542c086__ff70381e-db4a-4c4c-8391-8c698e789c6d	27909	3104	1	2.9957323	.11111111	.012345679	.23379374	.025977083	2.1041436	0	8.902064496670647	Private-Private	16.5	6.7208233	6.4256792
33	022aa8e3-1aab-4b5c-8b81-764df542c086__ff70381e-db4a-4c4c-8391-8c698e789c6d	27909	3104	1	2.9957323	.11538462	.013313609	.21436618	.024734559	1.8578402	1	8.902064496670647	Private-Private	17.5	6.7208233	6.3306117
34	022aa8e3-1aab-4b5c-8b81-764df542c086__ff70381e-db4a-4c4c-8391-8c698e789c6d	27909	3104	1	2.9957323	.081081077	.0065741413	.17706627	.014356724	2.1838174	1	8.902064496670647	Private-Private	18.5	6.7208233	6.8150916
35	022aa8e3-1aab-4b5c-8b81-764df542c086__ff70381e-db4a-4c4c-8391-8c698e789c6d	27909	3104	1	2.9957323	.07692308	.0059171603	.14380851	.011062194	1.8695105	1	8.902064496670647	Private-Private	19.5	6.7208233	6.930006
22	022c2847-2c05-411a-9a81-a0a61a74487f__0d269bb9-7015-42a3-96c5-95af50c753a9	14962	3780	1	0	.34615386	.11982249	1.2936296	.44779488	3.7371521	0	7.699577700107511	Private-Private	10	5.6937323	6.1974621
23	022c2847-2c05-411a-9a81-a0a61a74487f__0d269bb9-7015-42a3-96c5-95af50c753a9	14962	3780	1	0	.3548387	.12591051	1.3352438	.47379619	3.76296	1	7.699577700107511	Private-Private	11	5.6937323	7.2030334
24	022c2847-2c05-411a-9a81-a0a61a74487f__0d269bb9-7015-42a3-96c5-95af50c753a9	14962	3780	1	0	.32352942	.10467128	1.2642269	.40901458	3.9076102	1	7.699577700107511	Private-Private	12	5.6937323	7.523211
25	022c2847-2c05-411a-9a81-a0a61a74487f__0d269bb9-7015-42a3-96c5-95af50c753a9	14962	3780	1	0	.31578946	.099722981	1.237349	.39074177	3.918272	1	7.699577700107511	Private-Private	13	5.6937323	7.5406218
36	023e3537-e4e5-43f3-96cb-cc8762db3379__17831e0a-e3ac-4ed2-9177-1bbf71850ed1	18738	455	1	1.0986123	.25423729	.064636603	.71051222	.1806387	2.7946813	2	5.19393720618653	Private-Private	26.5	6.8432169	9.8729506
37	023e3537-e4e5-43f3-96cb-cc8762db3379__17831e0a-e3ac-4ed2-9177-1bbf71850ed1	18738	455	1	1.0986123	.24137931	.058263969	.75343472	.18186355	3.1213725	1	5.19393720618653	Private-Private	27.5	6.8432169	9.6142378
38	023e3537-e4e5-43f3-96cb-cc8762db3379__17831e0a-e3ac-4ed2-9177-1bbf71850ed1	18738	455	1	1.0986123	.25454545	.064793386	.84917444	.21615349	3.3360424	1	5.19393720618653	Private-Private	28.5	6.8432169	9.2903986
39	023e3537-e4e5-43f3-96cb-cc8762db3379__17831e0a-e3ac-4ed2-9177-1bbf71850ed1	18738	455	1	1.0986123	.25490198	.064975016	.78935623	.20120846	3.096705	1	5.19393720618653	Private-Private	29.5	6.8432169	8.9448109
36	023e3537-e4e5-43f3-96cb-cc8762db3379__18444d86-418c-41d0-83e6-41a0d8191e71	18738	29516	1	1.0986123	.12727273	.016198346	.35568669	.045269217	2.7946813	3	5.19393720618653	Private-Public	9	6.6313429	9.8680935
37	023e3537-e4e5-43f3-96cb-cc8762db3379__18444d86-418c-41d0-83e6-41a0d8191e71	18738	29516	1	1.0986123	.13207547	.017443931	.41225675	.054449003	3.1213725	1	5.19393720618653	Private-Public	10	6.6313429	9.6083784
38	023e3537-e4e5-43f3-96cb-cc8762db3379__18444d86-418c-41d0-83e6-41a0d8191e71	18738	29516	1	1.0986123	.14	.0196	.46704593	.065386429	3.3360424	1	5.19393720618653	Private-Public	11	6.6313429	9.2847052
39	023e3537-e4e5-43f3-96cb-cc8762db3379__18444d86-418c-41d0-83e6-41a0d8191e71	18738	29516	1	1.0986123	.15217391	.023156898	.47123769	.07171008	3.096705	1	5.19393720618653	Private-Public	12	6.6313429	8.9383345
37	023e3537-e4e5-43f3-96cb-cc8762db3379__238808dc-cc4f-4111-87d0-952c7f184d3f	18738	37655	1	2.7725887	.039215688	.0015378702	.12593997	.0049388227	3.2114692	0	8.711725716785228	Private-Private	8	6.6187391	9.6073027
38	023e3537-e4e5-43f3-96cb-cc8762db3379__238808dc-cc4f-4111-87d0-952c7f184d3f	18738	37655	1	2.7725887	.041666668	.0017361112	.14404391	.0060018296	3.4570537	1	8.711725716785228	Private-Private	9	6.6187391	9.2833118
39	023e3537-e4e5-43f3-96cb-cc8762db3379__238808dc-cc4f-4111-87d0-952c7f184d3f	18738	37655	1	2.7725887	.045454547	.0020661158	.13879962	.0063090739	3.0535915	1	8.711725716785228	Private-Private	10	6.6187391	8.9363642
40	023e3537-e4e5-43f3-96cb-cc8762db3379__238808dc-cc4f-4111-87d0-952c7f184d3f	18738	37655	1	2.7725887	.046511628	.0021633315	.14983487	.0069690635	3.2214496	1	8.711725716785228	Private-Private	11	6.6187391	8.6170387
29	023e3537-e4e5-43f3-96cb-cc8762db3379__23f71654-aa3b-4453-b37b-669c26d26e55	18738	8489	1	3.5553482	.36363637	.13223141	.44860357	.16312857	1.2336597	0	4.402437169258483	Private-Private	12.5	6.7816248	7.5657935
30	023e3537-e4e5-43f3-96cb-cc8762db3379__23f71654-aa3b-4453-b37b-669c26d26e55	18738	8489	1	3.5553482	.33333334	.11111112	.66141874	.22047292	1.9842561	1	4.402437169258483	Private-Private	13.5	6.7816248	8.1779375
31	023e3537-e4e5-43f3-96cb-cc8762db3379__23f71654-aa3b-4453-b37b-669c26d26e55	18738	8489	1	3.5553482	.26190478	.068594113	.52827275	.13835715	2.0170412	1	4.402437169258483	Private-Private	14.5	6.7816248	8.5922079
32	023e3537-e4e5-43f3-96cb-cc8762db3379__23f71654-aa3b-4453-b37b-669c26d26e55	18738	8489	1	3.5553482	.24489796	.059975013	.36511141	.089415044	1.4908715	1	4.402437169258483	Private-Private	15.5	6.7816248	9.2961512
31	023e3537-e4e5-43f3-96cb-cc8762db3379__34ef02f3-a29a-4e27-87ce-39defb7b03c3	18738	27056	1	3.4011974	.052631579	.0027700833	.17427023	.0091721173	3.3111343	0	8.786815748581088	Private-Private	6.5	6.7292266	8.5473347
32	023e3537-e4e5-43f3-96cb-cc8762db3379__34ef02f3-a29a-4e27-87ce-39defb7b03c3	18738	27056	1	3.4011974	.04255319	.001810774	.13908978	.0059187133	3.2686098	1	8.786815748581088	Private-Private	7.5	6.7292266	9.2760344
33	023e3537-e4e5-43f3-96cb-cc8762db3379__34ef02f3-a29a-4e27-87ce-39defb7b03c3	18738	27056	1	3.4011974	.037037037	.0013717421	.12238395	.0045327386	3.3043666	1	8.786815748581088	Private-Private	8.5	6.7292266	9.6583223
34	023e3537-e4e5-43f3-96cb-cc8762db3379__34ef02f3-a29a-4e27-87ce-39defb7b03c3	18738	27056	1	3.4011974	.03508772	.001231148	.12643988	.0044364873	3.6035368	1	8.786815748581088	Private-Private	9.5	6.7292266	9.8429937
26	023e3537-e4e5-43f3-96cb-cc8762db3379__37b6de4e-cb17-4eb7-bfc9-56de068e3423	18738	1903	1	2.5649493	.17777778	.031604938	.47337592	.084155716	2.6627395	0	6.305064174679113	Private-Private	15	7.1102877	6.9532065
27	023e3537-e4e5-43f3-96cb-cc8762db3379__37b6de4e-cb17-4eb7-bfc9-56de068e3423	18738	1903	1	2.5649493	.16666667	.02777778	.48237783	.080396309	2.8942668	1	6.305064174679113	Private-Private	16	7.1102877	7.1432228
28	023e3537-e4e5-43f3-96cb-cc8762db3379__37b6de4e-cb17-4eb7-bfc9-56de068e3423	18738	1903	1	2.5649493	.19607843	.038446754	.54911435	.10766948	2.800483	1	6.305064174679113	Private-Private	17	7.1102877	7.374629
29	023e3537-e4e5-43f3-96cb-cc8762db3379__37b6de4e-cb17-4eb7-bfc9-56de068e3423	18738	1903	1	2.5649493	.2037037	.041495197	.56357485	.11480228	2.7666402	1	6.305064174679113	Private-Private	18	7.1102877	7.6043963
32	023e3537-e4e5-43f3-96cb-cc8762db3379__37b6de4e-cb17-4eb7-bfc9-56de068e3423	18738	1903	1	3.2188759	.24615385	.060591716	.7887364	.19415049	3.2042415	9	6.305064174679113	Private-Private	21	7.1102877	9.3443899
33	023e3537-e4e5-43f3-96cb-cc8762db3379__37b6de4e-cb17-4eb7-bfc9-56de068e3423	18738	1903	1	3.2188759	.2638889	.069637351	.76292181	.20132659	2.891072	1	6.305064174679113	Private-Private	22	7.1102877	9.7334404
34	023e3537-e4e5-43f3-96cb-cc8762db3379__37b6de4e-cb17-4eb7-bfc9-56de068e3423	18738	1903	1	3.2188759	.27142859	.073673479	.68785381	.18670319	2.534198	1	6.305064174679113	Private-Private	23	7.1102877	9.9379854
35	023e3537-e4e5-43f3-96cb-cc8762db3379__37b6de4e-cb17-4eb7-bfc9-56de068e3423	18738	1903	1	3.2188759	.31818181	.10123967	.9673903	.30780599	3.0403695	1	6.305064174679113	Private-Private	24	7.1102877	9.9956341
34	023e3537-e4e5-43f3-96cb-cc8762db3379__6933e742-a624-4b9a-b54d-cdce35b714ff	18738	31386	1	0	.03508772	.001231148	.1050093	.0036845366	2.9927649	0	8.690553943797687	Private-Private	17	6.6167345	9.8429413
35	023e3537-e4e5-43f3-96cb-cc8762db3379__6933e742-a624-4b9a-b54d-cdce35b714ff	18738	31386	1	0	.03773585	.0014239943	.099525236	.0037556693	2.6374187	1	8.690553943797687	Private-Private	18	6.6167345	9.8773232
36	023e3537-e4e5-43f3-96cb-cc8762db3379__6933e742-a624-4b9a-b54d-cdce35b714ff	18738	31386	1	0	.03773585	.0014239943	.04355903	.001643737	1.1543143	1	8.690553943797687	Private-Private	19	6.6167345	9.8672905
37	023e3537-e4e5-43f3-96cb-cc8762db3379__6933e742-a624-4b9a-b54d-cdce35b714ff	18738	31386	1	0	.039215688	.0015378702	.10506119	.0041200467	2.6790602	1	8.690553943797687	Private-Private	20	6.6167345	9.6073027
31	023e3537-e4e5-43f3-96cb-cc8762db3379__6f1cff13-5812-4a09-bc67-7625b47e4d33	18738	2576	4	3.9796817	.1025641	.010519396	.37547854	.038510621	3.6609156	6	8.802875161056125	Private-Private	21.5	9.4492788	8.7436113
32	023e3537-e4e5-43f3-96cb-cc8762db3379__6f1cff13-5812-4a09-bc67-7625b47e4d33	18738	2576	7	4.1721869	.21276596	.045269355	.54043216	.11498558	2.5400312	1	8.802875161056125	Private-Private	22.5	9.4492788	9.5831099
33	023e3537-e4e5-43f3-96cb-cc8762db3379__6f1cff13-5812-4a09-bc67-7625b47e4d33	18738	2576	12	3.7553692	.22222222	.049382716	.37337276	.082971729	1.6801775	1	8.802875161056125	Private-Private	23.5	9.4492788	9.9661808
34	023e3537-e4e5-43f3-96cb-cc8762db3379__6f1cff13-5812-4a09-bc67-7625b47e4d33	18738	2576	19	3.394155	.2631579	.069252081	.46602336	.12263773	1.7708887	1	8.802875161056125	Private-Private	24.5	9.4492788	10.243329
35	023e3537-e4e5-43f3-96cb-cc8762db3379__6f1cff13-5812-4a09-bc67-7625b47e4d33	18738	2576	24	3.2403111	.3018868	.091135636	.62761784	.18946953	2.078984	1	8.802875161056125	Private-Private	25.5	9.4492788	10.427891
36	023e3537-e4e5-43f3-96cb-cc8762db3379__6f1cff13-5812-4a09-bc67-7625b47e4d33	18738	2576	30	2.8507066	.32075471	.10288358	.71949589	.23078169	2.2431343	1	8.802875161056125	Private-Private	26.5	9.4492788	10.548298
37	023e3537-e4e5-43f3-96cb-cc8762db3379__6f1cff13-5812-4a09-bc67-7625b47e4d33	18738	2576	35	2.1484344	.32692307	.1068787	.90449566	.29570052	2.7666926	1	8.802875161056125	Private-Private	27.5	9.4492788	10.498071
38	023e3537-e4e5-43f3-96cb-cc8762db3379__6f1cff13-5812-4a09-bc67-7625b47e4d33	18738	2576	31	2.0549505	.3137255	.09842369	.88005102	.27609444	2.8051624	1	8.802875161056125	Private-Private	28.5	9.4492788	10.447947
39	023e3537-e4e5-43f3-96cb-cc8762db3379__6f1cff13-5812-4a09-bc67-7625b47e4d33	18738	2576	24	2.0636933	.3018868	.091135636	.77498019	.23395628	2.5671217	1	8.802875161056125	Private-Private	29.5	9.4492788	10.312579
40	023e3537-e4e5-43f3-96cb-cc8762db3379__6f1cff13-5812-4a09-bc67-7625b47e4d33	18738	2576	18	1.8545604	.30000001	.090000004	.7119	.21357	2.3729999	1	8.802875161056125	Private-Private	30.5	9.4492788	10.049383
41	023e3537-e4e5-43f3-96cb-cc8762db3379__6f1cff13-5812-4a09-bc67-7625b47e4d33	18738	2576	9	.8938179	.27272728	.074380167	.59819192	.16314325	2.1933703	1	8.802875161056125	Private-Private	31.5	9.4492788	9.7245703
42	023e3537-e4e5-43f3-96cb-cc8762db3379__6f1cff13-5812-4a09-bc67-7625b47e4d33	18738	2576	1	0	.17021276	.028972384	.27368808	.046585202	1.6079175	1	8.802875161056125	Private-Private	32.5	9.4492788	9.255744
39	023e3537-e4e5-43f3-96cb-cc8762db3379__7038adb0-b657-4c7f-8b80-f674f118dc1b	18738	1339	1	1.0986123	.28169015	.079349339	.37427819	.10543048	1.3286875	2	5.566408089526982	Private-Private	29	7.3489094	9.3145657
40	023e3537-e4e5-43f3-96cb-cc8762db3379__7038adb0-b657-4c7f-8b80-f674f118dc1b	18738	1339	1	1.0986123	.23684211	.056094185	.17021623	.040314373	.71869075	1	5.566408089526982	Private-Private	30	7.3489094	9.2335196
41	023e3537-e4e5-43f3-96cb-cc8762db3379__7038adb0-b657-4c7f-8b80-f674f118dc1b	18738	1339	1	1.0986123	.23287672	.054231565	.1667425	.038830444	.71601188	1	5.566408089526982	Private-Private	31	7.3489094	9.1850739
42	023e3537-e4e5-43f3-96cb-cc8762db3379__7038adb0-b657-4c7f-8b80-f674f118dc1b	18738	1339	1	1.0986123	.20512821	.042077582	-.012156274	-.0024935948	-.059261836	1	5.566408089526982	Private-Private	32	7.3489094	9.205328
37	023e3537-e4e5-43f3-96cb-cc8762db3379__729a6aaa-f30d-4df6-bdc3-5a0d17c8c8a8	18738	18517	1	2.7725887	.039215688	.0015378702	.12593997	.0049388227	3.2114692	0	8.708185333838451	Private-Public	16.5	6.7917833	9.6075716
38	023e3537-e4e5-43f3-96cb-cc8762db3379__729a6aaa-f30d-4df6-bdc3-5a0d17c8c8a8	18738	18517	1	2.7725887	.125	.015625	.43213171	.054016463	3.4570537	1	8.708185333838451	Private-Public	17.5	6.7917833	9.2839622
39	023e3537-e4e5-43f3-96cb-cc8762db3379__729a6aaa-f30d-4df6-bdc3-5a0d17c8c8a8	18738	18517	1	2.7725887	.13333334	.01777778	.40714556	.054286078	3.0535915	1	8.708185333838451	Private-Public	18.5	6.7917833	8.9384661
40	023e3537-e4e5-43f3-96cb-cc8762db3379__729a6aaa-f30d-4df6-bdc3-5a0d17c8c8a8	18738	18517	1	2.7725887	.13636364	.018595042	.43928859	.059902988	3.2214496	1	8.708185333838451	Private-Public	19.5	6.7917833	8.6212826
30	023e3537-e4e5-43f3-96cb-cc8762db3379__788268d8-4609-4186-97ad-a033cd324949	18738	4129	1	1.9459101	.13513513	.018261503	.3897692	.052671511	2.8842921	6	5.007046691426658	Private-Private	16	6.7068624	8.1000099
31	023e3537-e4e5-43f3-96cb-cc8762db3379__788268d8-4609-4186-97ad-a033cd324949	18738	4129	1	1.9459101	.14634146	.021415822	.42100108	.061609913	2.8768408	1	5.007046691426658	Private-Private	17	6.7068624	8.5498543
32	023e3537-e4e5-43f3-96cb-cc8762db3379__788268d8-4609-4186-97ad-a033cd324949	18738	4129	1	1.9459101	.19607843	.038446754	.62828267	.12319268	3.2042415	1	5.007046691426658	Private-Private	18	6.7068624	9.2781391
33	023e3537-e4e5-43f3-96cb-cc8762db3379__788268d8-4609-4186-97ad-a033cd324949	18738	4129	1	1.9459101	.23728813	.056305658	.6860171	.16278371	2.891072	1	5.007046691426658	Private-Private	19	6.7068624	9.6631346
38	023e3537-e4e5-43f3-96cb-cc8762db3379__7a35d09a-630e-48ca-b1f7-3ceac711659e	18738	39747	1	.69314718	.083333336	.006944445	.34584492	.02882041	4.1501389	0	8.647891346588855	Private-Private	8.5	7.4369121	9.2850304
39	023e3537-e4e5-43f3-96cb-cc8762db3379__7a35d09a-630e-48ca-b1f7-3ceac711659e	18738	39747	1	.69314718	.090909094	.0082644634	.28727657	.026116053	3.160042	1	8.647891346588855	Private-Private	9.5	7.4369121	8.962328
40	023e3537-e4e5-43f3-96cb-cc8762db3379__7a35d09a-630e-48ca-b1f7-3ceac711659e	18738	39747	1	.69314718	.093023255	.008653326	.32437864	.030174756	3.4870703	1	8.647891346588855	Private-Private	10.5	7.4369121	8.7014294
41	023e3537-e4e5-43f3-96cb-cc8762db3379__7a35d09a-630e-48ca-b1f7-3ceac711659e	18738	39747	1	.69314718	.15789473	.024930745	.60065514	.094840281	3.8041494	1	8.647891346588855	Private-Private	11.5	7.4369121	8.6297178
34	023e3537-e4e5-43f3-96cb-cc8762db3379__9dc54157-6c23-45cc-9e3e-90f78e879379	18738	1506	1	1.9459101	.32954547	.10860021	1.3370689	.44062501	4.0573125	3	8.299461217573286	Private-Private	24.5	8.0994024	10.504574
35	023e3537-e4e5-43f3-96cb-cc8762db3379__9dc54157-6c23-45cc-9e3e-90f78e879379	18738	1506	1	1.9459101	.31111112	.096790127	.9143281	.28445762	2.9389117	1	8.299461217573286	Private-Private	25.5	8.0994024	10.61343
36	023e3537-e4e5-43f3-96cb-cc8762db3379__9dc54157-6c23-45cc-9e3e-90f78e879379	18738	1506	1	1.9459101	.30303031	.09182737	1.0846376	.32867807	3.579304	1	8.299461217573286	Private-Private	26.5	8.0994024	10.742152
37	023e3537-e4e5-43f3-96cb-cc8762db3379__9dc54157-6c23-45cc-9e3e-90f78e879379	18738	1506	1	1.9459101	.30000001	.090000004	1.0898215	.32694641	3.6327379	1	8.299461217573286	Private-Private	27.5	8.0994024	10.756124
41	023e3537-e4e5-43f3-96cb-cc8762db3379__d182f8dd-345d-4d1c-a109-34749b2303b9	18738	9844	1	0	.22499999	.050624996	.57555532	.12949994	2.5580237	0	4.198801609140586	Private-Private	22.5	6.7190132	8.3004045
42	023e3537-e4e5-43f3-96cb-cc8762db3379__d182f8dd-345d-4d1c-a109-34749b2303b9	18738	9844	1	0	.20454545	.041838843	.59455383	.12161329	2.9067078	1	4.198801609140586	Private-Private	23.5	6.7190132	8.0194483
43	023e3537-e4e5-43f3-96cb-cc8762db3379__d182f8dd-345d-4d1c-a109-34749b2303b9	18738	9844	1	0	.14285715	.020408165	.44023389	.062890559	3.0816371	1	4.198801609140586	Private-Private	24.5	6.7190132	7.7119966
44	023e3537-e4e5-43f3-96cb-cc8762db3379__d182f8dd-345d-4d1c-a109-34749b2303b9	18738	9844	1	0	.14814815	.021947874	.42770371	.063363515	2.8870001	1	4.198801609140586	Private-Private	25.5	6.7190132	7.6854734
32	023e3537-e4e5-43f3-96cb-cc8762db3379__d89db77b-952b-4f77-b383-f9deb866b19c	18738	28910	1	3.2188759	.04255319	.001810774	.13635069	.0058021573	3.2042415	0	9.643954798139326	Private-Private	5.5	6.6140552	9.2759409
33	023e3537-e4e5-43f3-96cb-cc8762db3379__d89db77b-952b-4f77-b383-f9deb866b19c	18738	28910	1	3.2188759	.037037037	.0013717421	.10707674	.0039658053	2.891072	1	9.643954798139326	Private-Private	6.5	6.6140552	9.6582584
34	023e3537-e4e5-43f3-96cb-cc8762db3379__d89db77b-952b-4f77-b383-f9deb866b19c	18738	28910	1	3.2188759	.03508772	.001231148	.08891923	.003119973	2.534198	1	9.643954798139326	Private-Private	7.5	6.6140552	9.8429413
35	023e3537-e4e5-43f3-96cb-cc8762db3379__d89db77b-952b-4f77-b383-f9deb866b19c	18738	28910	1	3.2188759	.03773585	.0014239943	.11473092	.0043294691	3.0403695	1	9.643954798139326	Private-Private	8.5	6.6140552	9.8773232
37	023e3537-e4e5-43f3-96cb-cc8762db3379__e29ffa56-eefe-4450-a47f-3d88d0d5feae	18738	110	1	1.0986123	.25675675	.065924034	.80143344	.20577346	3.1213725	2	8.298219413520862	Private-Private	27.5	9.190444	12.124355
38	023e3537-e4e5-43f3-96cb-cc8762db3379__e29ffa56-eefe-4450-a47f-3d88d0d5feae	18738	110	1	1.0986123	.20754717	.04307583	.69238615	.14370279	3.3360424	1	8.298219413520862	Private-Private	28.5	9.190444	12.263306
39	023e3537-e4e5-43f3-96cb-cc8762db3379__e29ffa56-eefe-4450-a47f-3d88d0d5feae	18738	110	1	1.0986123	.20833333	.043402776	.64514685	.1344056	3.096705	1	8.298219413520862	Private-Private	29.5	9.190444	12.42561
40	023e3537-e4e5-43f3-96cb-cc8762db3379__e29ffa56-eefe-4450-a47f-3d88d0d5feae	18738	110	1	1.0986123	.20930232	.043807462	.70494682	.14754701	3.3680794	1	8.298219413520862	Private-Private	30.5	9.190444	12.538488
33	023e3537-e4e5-43f3-96cb-cc8762db3379__ebf02fc1-896b-4b6d-80ea-625b6e9540dd	18738	30585	1	2.0794415	.037037037	.0013717421	.12238395	.0045327386	3.3043666	0	9.511585430763352	Private-Private	6	6.6194062	9.6582899
34	023e3537-e4e5-43f3-96cb-cc8762db3379__ebf02fc1-896b-4b6d-80ea-625b6e9540dd	18738	30585	2	1.6094379	.03508772	.001231148	.12643988	.0044364873	3.6035368	1	9.511585430763352	Private-Private	7	6.6194062	9.842968
35	023e3537-e4e5-43f3-96cb-cc8762db3379__ebf02fc1-896b-4b6d-80ea-625b6e9540dd	18738	30585	2	1.6094379	.094339624	.0088999644	.21580242	.020358719	2.2875056	1	9.511585430763352	Private-Private	8	6.6194062	9.8773746
36	023e3537-e4e5-43f3-96cb-cc8762db3379__ebf02fc1-896b-4b6d-80ea-625b6e9540dd	18738	30585	2	1.6094379	.094339624	.0088999644	.23449644	.022122305	2.4856622	1	9.511585430763352	Private-Private	9	6.6194062	9.867342
37	023e3537-e4e5-43f3-96cb-cc8762db3379__ebf02fc1-896b-4b6d-80ea-625b6e9540dd	18738	30585	1	.69314718	.098039217	.0096116886	.24801517	.024315214	2.5297546	1	9.511585430763352	Private-Private	10	6.6194062	9.6073704
38	023e3537-e4e5-43f3-96cb-cc8762db3379__ebf02fc1-896b-4b6d-80ea-625b6e9540dd	18738	30585	1	.69314718	.083333336	.006944445	.16572104	.013810088	1.9886525	1	9.511585430763352	Private-Private	11	6.6194062	9.2833118
43	02469a70-986f-47f3-85f6-779c629bbc0c__548d874e-e3a4-456c-aa47-f4aa75ca6b06	32734	6959	2	.4054651	.25	.0625	.45839116	.11459779	1.8335646	3	8.318369640239464	Private-Private	20.5	7.4330754	9.0610275
44	02469a70-986f-47f3-85f6-779c629bbc0c__548d874e-e3a4-456c-aa47-f4aa75ca6b06	32734	6959	2	.4054651	.25925925	.067215361	.46952268	.1217281	1.8110161	1	8.318369640239464	Private-Private	21.5	7.4330754	8.994297
45	02469a70-986f-47f3-85f6-779c629bbc0c__548d874e-e3a4-456c-aa47-f4aa75ca6b06	32734	6959	3	.28768209	.26923078	.072485216	.53711188	.14460705	1.9949869	1	8.318369640239464	Private-Private	22.5	7.4330754	8.9263849
35	02469a70-986f-47f3-85f6-779c629bbc0c__e29ffa56-eefe-4450-a47f-3d88d0d5feae	32734	110	3	4.0661736	.042372882	.0017954612	.067984678	.0028807067	1.6044383	0	3.097000579825522	Private-Private	19.5	9.1152601	11.661082
36	02469a70-986f-47f3-85f6-779c629bbc0c__e29ffa56-eefe-4450-a47f-3d88d0d5feae	32734	110	4	4.0386558	.040983606	.001679656	.071577333	.0029334973	1.746487	1	3.097000579825522	Private-Private	20.5	9.1152601	11.861386
37	02469a70-986f-47f3-85f6-779c629bbc0c__e29ffa56-eefe-4450-a47f-3d88d0d5feae	32734	110	5	3.8199077	.037037037	.0013717421	.049818709	.0018451374	1.3451052	1	3.097000579825522	Private-Private	21.5	9.1152601	12.040325
38	02469a70-986f-47f3-85f6-779c629bbc0c__e29ffa56-eefe-4450-a47f-3d88d0d5feae	32734	110	6	3.6463199	.048611112	.0023630401	.085300803	.0041465666	1.7547593	1	3.097000579825522	Private-Private	22.5	9.1152601	12.211319
39	02469a70-986f-47f3-85f6-779c629bbc0c__e29ffa56-eefe-4450-a47f-3d88d0d5feae	32734	110	4	3.0910425	.044025157	.0019382144	.10257755	.0045159929	2.3299758	1	3.097000579825522	Private-Private	23.5	9.1152601	12.394801
40	02469a70-986f-47f3-85f6-779c629bbc0c__e29ffa56-eefe-4450-a47f-3d88d0d5feae	32734	110	5	2.8791986	.042424243	.0017998164	.10391732	.0044086133	2.4494796	1	3.097000579825522	Private-Private	24.5	9.1152601	12.518657
41	02469a70-986f-47f3-85f6-779c629bbc0c__e29ffa56-eefe-4450-a47f-3d88d0d5feae	32734	110	4	2.2246234	.03846154	.0014792901	.10935074	.0042057978	2.8431191	1	3.097000579825522	Private-Private	25.5	9.1152601	12.701517
42	02469a70-986f-47f3-85f6-779c629bbc0c__e29ffa56-eefe-4450-a47f-3d88d0d5feae	32734	110	4	2.3513753	.036082473	.0013019448	.10932205	.0039446098	3.0297825	1	3.097000579825522	Private-Private	26.5	9.1152601	12.808648
43	02469a70-986f-47f3-85f6-779c629bbc0c__e29ffa56-eefe-4450-a47f-3d88d0d5feae	32734	110	3	2.5902672	.033816423	.0011435505	.081738435	.0027641014	2.4171224	1	3.097000579825522	Private-Private	27.5	9.1152601	12.89265
44	02469a70-986f-47f3-85f6-779c629bbc0c__e29ffa56-eefe-4450-a47f-3d88d0d5feae	32734	110	2	1.2527629	.033980582	.0011546799	.07726571	.0026255336	2.2738194	1	3.097000579825522	Private-Private	28.5	9.1152601	12.887948
45	02469a70-986f-47f3-85f6-779c629bbc0c__e29ffa56-eefe-4450-a47f-3d88d0d5feae	32734	110	1	1.7917595	.033816423	.0011435505	.093339667	.0031564136	2.7601874	1	3.097000579825522	Private-Private	29.5	9.1152601	12.866879
23	0256888c-9bac-48ae-bf92-6aacdb6d1dbf__b98a4b60-6e50-4c7e-a41f-51fd7f224ace	18536	18537	1	3.2580965	1	1	2.9701097	2.9701097	2.9701097	0	0	Private-Private	1	1.3862944	.69314718
24	0256888c-9bac-48ae-bf92-6aacdb6d1dbf__b98a4b60-6e50-4c7e-a41f-51fd7f224ace	18536	18537	1	3.2580965	1	1	2.8790343	2.8790343	2.8790343	1	0	Private-Private	2	1.3862944	.69314718
25	0256888c-9bac-48ae-bf92-6aacdb6d1dbf__b98a4b60-6e50-4c7e-a41f-51fd7f224ace	18536	18537	1	3.2580965	1	1	2.9862535	2.9862535	2.9862535	1	0	Private-Private	3	1.3862944	.69314718
26	0256888c-9bac-48ae-bf92-6aacdb6d1dbf__b98a4b60-6e50-4c7e-a41f-51fd7f224ace	18536	18537	1	3.2580965	1	1	3.1741796	3.1741796	3.1741796	1	0	Private-Private	4	1.3862944	.69314718
32	0258b56d-dd02-4797-9146-7a2b69484745__124e4f5b-5f3d-4bb0-85b3-0978d73f9715	20486	6382	2	3.48124	.20454545	.041838843	.26938033	.055100527	1.3169706	0	7.55142519212984	Private-Private	16.5	6.8128948	7.8749294
33	0258b56d-dd02-4797-9146-7a2b69484745__124e4f5b-5f3d-4bb0-85b3-0978d73f9715	20486	6382	2	3.48124	.13636364	.018595042	.31309673	.042695008	2.2960427	1	7.55142519212984	Private-Private	17.5	6.8128948	8.2323074
34	0258b56d-dd02-4797-9146-7a2b69484745__124e4f5b-5f3d-4bb0-85b3-0978d73f9715	20486	6382	3	3.1640675	.11764706	.013840831	.27482101	.032331884	2.3359785	1	7.55142519212984	Private-Private	18.5	6.8128948	8.5515947
35	0258b56d-dd02-4797-9146-7a2b69484745__124e4f5b-5f3d-4bb0-85b3-0978d73f9715	20486	6382	3	3.1640675	.11764706	.013840831	.22726227	.026736738	1.9317293	1	7.55142519212984	Private-Private	19.5	6.8128948	8.854023
36	0258b56d-dd02-4797-9146-7a2b69484745__124e4f5b-5f3d-4bb0-85b3-0978d73f9715	20486	6382	2	3.5553482	.09259259	.0085733877	.19001289	.017593786	2.0521393	1	7.55142519212984	Private-Private	20.5	6.8128948	9.104146
37	0258b56d-dd02-4797-9146-7a2b69484745__124e4f5b-5f3d-4bb0-85b3-0978d73f9715	20486	6382	1	1.7917595	.086206898	.0074316291	.21702236	.018708825	2.5174594	1	7.55142519212984	Private-Private	21.5	6.8128948	9.1774035
38	0258b56d-dd02-4797-9146-7a2b69484745__124e4f5b-5f3d-4bb0-85b3-0978d73f9715	20486	6382	1	1.7917595	.060606062	.0036730948	.10941058	.0066309441	1.8052745	1	7.55142519212984	Private-Private	22.5	6.8128948	9.2738314
33	0258b56d-dd02-4797-9146-7a2b69484745__1f8bc0fd-6fc0-4592-849a-9c009662dbba	20486	23	1	4.1588831	.1509434	.022783909	.50917518	.076856628	3.3732855	3	6.937921102947754	Private-Private	22.5	7.6673923	8.799963
34	0258b56d-dd02-4797-9146-7a2b69484745__1f8bc0fd-6fc0-4592-849a-9c009662dbba	20486	23	1	4.1588831	.13793103	.01902497	.45882192	.063285783	3.3264589	1	6.937921102947754	Private-Private	23.5	7.6673923	9.0638103
35	0258b56d-dd02-4797-9146-7a2b69484745__1f8bc0fd-6fc0-4592-849a-9c009662dbba	20486	23	1	4.1588831	.098360658	.0096748192	.31970349	.031446245	3.2503188	1	6.937921102947754	Private-Private	24.5	7.6673923	9.1250544
36	0258b56d-dd02-4797-9146-7a2b69484745__1f8bc0fd-6fc0-4592-849a-9c009662dbba	20486	23	1	4.1588831	.074626863	.0055691688	.23756325	.017728601	3.1833477	1	6.937921102947754	Private-Private	25.5	7.6673923	9.3952837
42	0258c318-2c89-4a5a-826c-6191c40c3cca__0a523ecc-a48f-4b49-ae41-0509abff0823	30644	26272	1	0	.26666668	.07111112	.48289609	.1287723	1.8108603	0	5.47778454202525	Private-Private	11.5	4.0690269	4.6443911
43	0258c318-2c89-4a5a-826c-6191c40c3cca__0a523ecc-a48f-4b49-ae41-0509abff0823	30644	26272	1	0	.2857143	.081632659	.40739596	.11639885	1.4258858	1	5.47778454202525	Private-Private	12.5	4.0690269	4.3820267
44	0258c318-2c89-4a5a-826c-6191c40c3cca__0a523ecc-a48f-4b49-ae41-0509abff0823	30644	26272	1	0	.2857143	.081632659	.56216568	.16061877	1.9675797	1	5.47778454202525	Private-Private	13.5	4.0690269	4.2046928
45	0258c318-2c89-4a5a-826c-6191c40c3cca__0a523ecc-a48f-4b49-ae41-0509abff0823	30644	26272	1	0	.5714286	.32653064	.93880904	.53646231	1.6429157	1	5.47778454202525	Private-Private	14.5	4.0690269	3.48124
45	025d6adb-bc76-4c72-b4ca-eafd554eba62__3df3ea31-bfcd-4114-bf2e-7b99eb19740a	42203	3617	1	.69314718	.075000003	.0056250002	.16091309	.012068482	2.1455078	0	5.193301095813131	Private-Private	23	5.562603	7.7310534
8	02641272-bc99-43d2-a28c-06e10513c845__f2ee064d-e017-4552-9e3d-2bf2ae6c229a	2785	49	1	2.1972246	.11111111	.012345679	.36002615	.040002905	3.2402353	0	4.916430350345071	Private-Private	8.5	7.354682	5.2574954
9	02641272-bc99-43d2-a28c-06e10513c845__f2ee064d-e017-4552-9e3d-2bf2ae6c229a	2785	49	1	2.1972246	.11111111	.012345679	.32004732	.035560813	2.8804259	1	4.916430350345071	Private-Private	9.5	7.354682	5.0238805
10	02641272-bc99-43d2-a28c-06e10513c845__f2ee064d-e017-4552-9e3d-2bf2ae6c229a	2785	49	1	2.1972246	.11111111	.012345679	.30771413	.034190461	2.7694273	1	4.916430350345071	Private-Private	10.5	7.354682	4.9089718
11	02641272-bc99-43d2-a28c-06e10513c845__f2ee064d-e017-4552-9e3d-2bf2ae6c229a	2785	49	1	2.1972246	.11764706	.013840831	.38273332	.04502745	3.2532332	1	4.916430350345071	Private-Private	11.5	7.354682	4.8865829
34	026c8dca-3a1b-4503-bc9c-951c70e4b8c4__45468908-48fa-4bfa-89f6-f71abbf9bf8e	31256	16472	1	3.4011974	.16666667	.02777778	.11379766	.018966278	.68278599	0	8.254724676810785	Private-Public	7	3.0910425	4.4367514
35	026c8dca-3a1b-4503-bc9c-951c70e4b8c4__45468908-48fa-4bfa-89f6-f71abbf9bf8e	31256	16472	1	3.4011974	.18181819	.033057854	.1313533	.023882421	.72244316	1	8.254724676810785	Private-Public	8	3.0910425	4.4601445
36	026c8dca-3a1b-4503-bc9c-951c70e4b8c4__45468908-48fa-4bfa-89f6-f71abbf9bf8e	31256	16472	1	3.4011974	.18181819	.033057854	.2514638	.045720689	1.3830508	1	8.254724676810785	Private-Public	9	3.0910425	4.4127984
37	026c8dca-3a1b-4503-bc9c-951c70e4b8c4__45468908-48fa-4bfa-89f6-f71abbf9bf8e	31256	16472	1	3.4011974	.18181819	.033057854	.061891269	.011252958	.34040198	1	8.254724676810785	Private-Public	10	3.0910425	4.3630986
31	028e3121-4dc1-4176-96f5-e098fecebb50__ad494fcb-e3ac-4378-b728-d6ad8b18894b	26793	23494	2	3.5553482	.375	.140625	.89354098	.33507788	2.382776	0	7.987266937390848	Private-Private	19	6.7900972	5.2933049
32	028e3121-4dc1-4176-96f5-e098fecebb50__ad494fcb-e3ac-4378-b728-d6ad8b18894b	26793	23494	2	3.5553482	.27272728	.074380167	.64054585	.17469433	2.3486681	1	7.987266937390848	Private-Private	20	6.7900972	5.3156662
33	028e3121-4dc1-4176-96f5-e098fecebb50__ad494fcb-e3ac-4378-b728-d6ad8b18894b	26793	23494	2	3.5553482	.27272728	.074380167	.76405102	.20837756	2.8015203	1	7.987266937390848	Private-Private	21	6.7900972	4.7874918
34	028e3121-4dc1-4176-96f5-e098fecebb50__ad494fcb-e3ac-4378-b728-d6ad8b18894b	26793	23494	2	3.5553482	.27272728	.074380167	.79410613	.2165744	2.9117224	1	7.987266937390848	Private-Private	22	6.7900972	4.8481164
12	029d1fe9-d2fa-4e6b-b367-1091ef387aee__cfb2ed55-e993-4275-abca-c0d1e74aa0cc	6960	4742	1	1.0986123	.66666669	.44444448	1.551229	1.0341527	2.3268435	0	0	Private-Private	6	3.7013021	.91629076
13	029d1fe9-d2fa-4e6b-b367-1091ef387aee__cfb2ed55-e993-4275-abca-c0d1e74aa0cc	6960	4742	1	1.0986123	1	1	1.8303	1.8303	1.8303	1	0	Private-Private	7	3.7013021	.69314718
14	029d1fe9-d2fa-4e6b-b367-1091ef387aee__cfb2ed55-e993-4275-abca-c0d1e74aa0cc	6960	4742	1	1.0986123	1	1	1.7723185	1.7723185	1.7723185	1	0	Private-Private	8	3.7013021	.69314718
15	029d1fe9-d2fa-4e6b-b367-1091ef387aee__cfb2ed55-e993-4275-abca-c0d1e74aa0cc	6960	4742	1	1.0986123	1	1	2.8946848	2.8946848	2.8946848	1	0	Private-Private	9	3.7013021	.69314718
34	02a02147-e188-465b-b58d-565858d63fc4__27dd4d03-77d4-43ee-a5bf-660111d7a7e7	16873	63	3	2.6390574	.37037036	.1371742	.724428	.26830664	1.9559556	2	8.325316987161584	Private-Private	25	7.4852109	8.32833
35	02a02147-e188-465b-b58d-565858d63fc4__27dd4d03-77d4-43ee-a5bf-660111d7a7e7	16873	63	6	2.3826277	.39130434	.15311909	.58940083	.23063511	1.5062466	1	8.325316987161584	Private-Private	26	7.4852109	8.1496019
36	02a02147-e188-465b-b58d-565858d63fc4__27dd4d03-77d4-43ee-a5bf-660111d7a7e7	16873	63	8	2.154665	.29166666	.08506944	.45704678	.13330531	1.5670176	1	8.325316987161584	Private-Private	27	7.4852109	8.0418959
37	02a02147-e188-465b-b58d-565858d63fc4__27dd4d03-77d4-43ee-a5bf-660111d7a7e7	16873	63	8	2.154665	.26086956	.068052925	.41846529	.10916485	1.6041169	1	8.325316987161584	Private-Private	28	7.4852109	7.8978539
38	02a02147-e188-465b-b58d-565858d63fc4__27dd4d03-77d4-43ee-a5bf-660111d7a7e7	16873	63	7	1.5804504	.1923077	.036982249	.31640577	.060847264	1.6453099	1	8.325316987161584	Private-Private	29	7.4852109	7.9963174
39	02a02147-e188-465b-b58d-565858d63fc4__27dd4d03-77d4-43ee-a5bf-660111d7a7e7	16873	63	5	1.686399	.1724138	.029726516	.23585567	.04066477	1.3679628	1	8.325316987161584	Private-Private	30	7.4852109	8.0073671
40	02a02147-e188-465b-b58d-565858d63fc4__27dd4d03-77d4-43ee-a5bf-660111d7a7e7	16873	63	2	.69314718	.15625	.024414063	.26278335	.041059896	1.6818134	1	8.325316987161584	Private-Private	31	7.4852109	8.140461
28	02a02147-e188-465b-b58d-565858d63fc4__548d874e-e3a4-456c-aa47-f4aa75ca6b06	16873	6959	2	4.1972017	.2	.040000003	.21757674	.043515351	1.0878837	4	8.314127180532886	Private-Private	12	7.4398532	9.519001
29	02a02147-e188-465b-b58d-565858d63fc4__548d874e-e3a4-456c-aa47-f4aa75ca6b06	16873	6959	3	3.7992275	.20930232	.043807462	.39866593	.083441705	1.9047372	1	8.314127180532886	Private-Private	13	7.4398532	9.670578
30	02a02147-e188-465b-b58d-565858d63fc4__548d874e-e3a4-456c-aa47-f4aa75ca6b06	16873	6959	4	3.5263605	.2	.040000003	.31104818	.06220964	1.5552409	1	8.314127180532886	Private-Private	14	7.4398532	9.6580343
31	02a02147-e188-465b-b58d-565858d63fc4__548d874e-e3a4-456c-aa47-f4aa75ca6b06	16873	6959	4	3.5263605	.20930232	.043807462	.15226129	.03186864	.72747064	1	8.314127180532886	Private-Private	15	7.4398532	9.702014
32	02a02147-e188-465b-b58d-565858d63fc4__548d874e-e3a4-456c-aa47-f4aa75ca6b06	16873	6959	3	2.1202636	.25641027	.065746225	.2646884	.067868821	1.0322847	1	8.314127180532886	Private-Private	16	7.4398532	9.7437592
33	02a02147-e188-465b-b58d-565858d63fc4__548d874e-e3a4-456c-aa47-f4aa75ca6b06	16873	6959	2	.4054651	.27777779	.0771605	.36728606	.10202391	1.3222297	1	8.314127180532886	Private-Private	17	7.4398532	9.5371952
34	02a02147-e188-465b-b58d-565858d63fc4__548d874e-e3a4-456c-aa47-f4aa75ca6b06	16873	6959	1	.69314718	.30303031	.09182737	.23356776	.070778109	.77077359	1	8.314127180532886	Private-Private	18	7.4398532	9.3280792
26	02a02147-e188-465b-b58d-565858d63fc4__6344d3d6-ce4b-4a2d-8223-4fd4fc812efc	16873	1052	2	.69314718	.39130434	.15311909	1.5961818	.62459284	4.0791311	4	7.924997357273359	Private-Private	17	6.7080841	7.26368
27	02a02147-e188-465b-b58d-565858d63fc4__6344d3d6-ce4b-4a2d-8223-4fd4fc812efc	16873	1052	2	.69314718	.40909091	.16735537	1.4895838	.60937524	3.6412051	1	7.924997357273359	Private-Private	18	6.7080841	7.0383449
28	02a02147-e188-465b-b58d-565858d63fc4__6344d3d6-ce4b-4a2d-8223-4fd4fc812efc	16873	1052	2	.69314718	.39130434	.15311909	1.5096216	.59072149	3.8579218	1	7.924997357273359	Private-Private	19	6.7080841	6.8084874
29	02a02147-e188-465b-b58d-565858d63fc4__6344d3d6-ce4b-4a2d-8223-4fd4fc812efc	16873	1052	2	.69314718	.30434781	.092627592	1.1545682	.3513903	3.7935812	1	7.924997357273359	Private-Private	20	6.7080841	6.5764694
30	02a02147-e188-465b-b58d-565858d63fc4__6344d3d6-ce4b-4a2d-8223-4fd4fc812efc	16873	1052	1	.69314718	.31999999	.1024	1.1986574	.38357037	3.7458045	1	7.924997357273359	Private-Private	21	6.7080841	6.4723463
22	02a02147-e188-465b-b58d-565858d63fc4__760636c2-6d5a-4918-be8b-51f80560d16d	16873	56	1	3.1780539	.055555556	.0030864198	.13324146	.0074023032	2.3983462	0	8.047376328196741	Private-Private	13	7.274826	10.032518
23	02a02147-e188-465b-b58d-565858d63fc4__760636c2-6d5a-4918-be8b-51f80560d16d	16873	56	2	2.6026897	.10526316	.011080333	.23004454	.024215216	2.1854231	1	8.047376328196741	Private-Private	14	7.274826	9.8719969
24	02a02147-e188-465b-b58d-565858d63fc4__760636c2-6d5a-4918-be8b-51f80560d16d	16873	56	2	2.6026897	.21621622	.046749454	.4592075	.099288106	2.1238346	1	8.047376328196741	Private-Private	15	7.274826	9.7274065
25	02a02147-e188-465b-b58d-565858d63fc4__760636c2-6d5a-4918-be8b-51f80560d16d	16873	56	2	2.6026897	.25	.0625	.53951865	.13487966	2.1580746	1	8.047376328196741	Private-Private	16	7.274826	9.5179358
26	02a02147-e188-465b-b58d-565858d63fc4__760636c2-6d5a-4918-be8b-51f80560d16d	16873	56	1	1.0986123	.31034482	.096313901	.64807457	.20112658	2.0882404	1	8.047376328196741	Private-Private	17	7.274826	9.2207861
27	02a02147-e188-465b-b58d-565858d63fc4__760636c2-6d5a-4918-be8b-51f80560d16d	16873	56	1	1.0986123	.32142857	.10331632	.67371482	.21655118	2.0960016	1	8.047376328196741	Private-Private	18	7.274826	8.8609953
26	02a02147-e188-465b-b58d-565858d63fc4__ad32b4e1-f352-4f1d-8fa4-5c4462369879	16873	7683	6	0	.46666667	.21777777	1.475922	.68876356	3.1626899	4	6.751777514977908	Private-Private	9.5	5.9889612	6.0282784
27	02a02147-e188-465b-b58d-565858d63fc4__ad32b4e1-f352-4f1d-8fa4-5c4462369879	16873	7683	8	0	.5	.25	1.3632535	.68162674	2.7265069	1	6.751777514977908	Private-Private	10.5	5.9889612	5.8021183
28	02a02147-e188-465b-b58d-565858d63fc4__ad32b4e1-f352-4f1d-8fa4-5c4462369879	16873	7683	8	0	.5	.25	1.3628635	.68143177	2.7257271	1	6.751777514977908	Private-Private	11.5	5.9889612	5.8449926
29	02a02147-e188-465b-b58d-565858d63fc4__ad32b4e1-f352-4f1d-8fa4-5c4462369879	16873	7683	8	0	.44444445	.19753087	1.1994647	.53309542	2.6987956	1	6.751777514977908	Private-Private	12.5	5.9889612	5.7137327
30	02a02147-e188-465b-b58d-565858d63fc4__ad32b4e1-f352-4f1d-8fa4-5c4462369879	16873	7683	3	0	.40000001	.16000001	1.0718927	.42875713	2.6797318	1	6.751777514977908	Private-Private	13.5	5.9889612	5.9188938
31	02a02147-e188-465b-b58d-565858d63fc4__ad32b4e1-f352-4f1d-8fa4-5c4462369879	16873	7683	2	0	.40000001	.16000001	1.0767792	.43071175	2.6919482	1	6.751777514977908	Private-Private	14.5	5.9889612	6.0210233
23	02a02147-e188-465b-b58d-565858d63fc4__b274a53d-e5c5-4bf5-b711-5b3aff9123ce	16873	17597	1	.69314718	.5	.25	1.7792926	.88964629	3.5585852	0	8.047376328196741	Private-Private	1.5	3.8177123	2.3025851
24	02a02147-e188-465b-b58d-565858d63fc4__b274a53d-e5c5-4bf5-b711-5b3aff9123ce	16873	17597	1	.69314718	.25	.0625	.88973802	.22243451	3.5589521	1	8.047376328196741	Private-Private	2.5	3.8177123	3.3141861
25	02a02147-e188-465b-b58d-565858d63fc4__b274a53d-e5c5-4bf5-b711-5b3aff9123ce	16873	17597	1	.69314718	.25	.0625	.88783717	.22195929	3.5513487	1	8.047376328196741	Private-Private	3.5	3.8177123	3.4499876
26	02a02147-e188-465b-b58d-565858d63fc4__b274a53d-e5c5-4bf5-b711-5b3aff9123ce	16873	17597	1	.69314718	.22222222	.049382716	.7733565	.171857	3.4801042	1	8.047376328196741	Private-Private	4.5	3.8177123	4.2972856
21	02a5b83b-9c98-4ada-a608-0c8f68a955c4__02ade7b3-a6b2-47b6-9235-45b28bc1274e	9565	255	1	0	.18604651	.034613304	.70419145	.13101235	3.7850289	5	8.857977633969174	Private-Private	24	7.6739206	7.1053758
22	02a5b83b-9c98-4ada-a608-0c8f68a955c4__02ade7b3-a6b2-47b6-9235-45b28bc1274e	9565	255	1	0	.2	.040000003	.76605767	.15321155	3.8302884	1	8.857977633969174	Private-Private	25	7.6739206	7.1392636
23	02a5b83b-9c98-4ada-a608-0c8f68a955c4__02ade7b3-a6b2-47b6-9235-45b28bc1274e	9565	255	1	0	.18421052	.033933517	.37750256	.069539949	2.0492997	1	8.857977633969174	Private-Private	26	7.6739206	7.1045547
24	02a5b83b-9c98-4ada-a608-0c8f68a955c4__02ade7b3-a6b2-47b6-9235-45b28bc1274e	9565	255	1	0	.18421052	.033933517	.62393075	.11493461	3.3870528	1	8.857977633969174	Private-Private	27	7.6739206	7.0600471
43	02a5b83b-9c98-4ada-a608-0c8f68a955c4__03e4dd84-6bcb-4c2a-a660-20dc50cacec8	9565	49456	1	2.0794415	.33333334	.11111112	.58448094	.19482699	1.7534428	0	5.314780425898196	Private-Private	23.5	7.192934	5.7477994
44	02a5b83b-9c98-4ada-a608-0c8f68a955c4__03e4dd84-6bcb-4c2a-a660-20dc50cacec8	9565	49456	1	2.0794415	.375	.140625	.68978947	.25867105	1.8394386	1	5.314780425898196	Private-Private	24.5	7.192934	5.647212
45	02a5b83b-9c98-4ada-a608-0c8f68a955c4__03e4dd84-6bcb-4c2a-a660-20dc50cacec8	9565	49456	1	2.0794415	.30000001	.090000004	.6800943	.20402829	2.2669809	1	5.314780425898196	Private-Private	25.5	7.192934	5.5834961
43	02a5b83b-9c98-4ada-a608-0c8f68a955c4__0a8a5125-df00-41aa-834c-6420af0ad5e5	9565	49281	1	1.9459101	.44444445	.19753087	1.5607935	.69368601	3.5117855	0	3.180108570509387	Private-Private	24	7.2594681	5.760478
44	02a5b83b-9c98-4ada-a608-0c8f68a955c4__0a8a5125-df00-41aa-834c-6420af0ad5e5	9565	49281	1	1.9459101	.5	.25	1.760954	.88047701	3.521908	1	3.180108570509387	Private-Private	25	7.2594681	5.6612229
45	02a5b83b-9c98-4ada-a608-0c8f68a955c4__0a8a5125-df00-41aa-834c-6420af0ad5e5	9565	49281	4	1.3862944	.40000001	.16000001	1.3840126	.55360508	3.4600315	1	3.180108570509387	Private-Private	26	7.2594681	5.5984221
38	02a5b83b-9c98-4ada-a608-0c8f68a955c4__0b2101c5-533e-471a-b242-72e77f817070	9565	981	1	0	.085365854	.0072873291	.15469542	.013205706	1.8121463	2	8.720366568983554	Private-Private	41	8.1593752	9.9670486
39	02a5b83b-9c98-4ada-a608-0c8f68a955c4__0b2101c5-533e-471a-b242-72e77f817070	9565	981	1	0	.089887641	.0080797877	.1700843	.015288476	1.8921878	1	8.720366568983554	Private-Private	42	8.1593752	10.241922
40	02a5b83b-9c98-4ada-a608-0c8f68a955c4__0b2101c5-533e-471a-b242-72e77f817070	9565	981	1	0	.073684208	.0054293624	.13732417	.010118622	1.8636851	1	8.720366568983554	Private-Private	43	8.1593752	10.359155
41	02a5b83b-9c98-4ada-a608-0c8f68a955c4__0b2101c5-533e-471a-b242-72e77f817070	9565	981	1	0	.081632651	.0066638896	.16068767	.01311736	1.968424	1	8.720366568983554	Private-Private	44	8.1593752	10.47369
37	02a5b83b-9c98-4ada-a608-0c8f68a955c4__1008a3ec-2edb-407f-af83-909b72c551ee	9565	14277	1	3.1354942	.14814815	.021947874	.30695692	.045475099	2.0719593	3	8.684135451889334	Private-Private	40	7.7328076	8.1878557
38	02a5b83b-9c98-4ada-a608-0c8f68a955c4__1008a3ec-2edb-407f-af83-909b72c551ee	9565	14277	1	3.1354942	.089743592	.0080539118	.18696816	.016779194	2.0833595	1	8.684135451889334	Private-Private	41	7.7328076	8.644618
39	02a5b83b-9c98-4ada-a608-0c8f68a955c4__1008a3ec-2edb-407f-af83-909b72c551ee	9565	14277	1	3.1354942	.08791209	.0077285357	.20760608	.018251084	2.3615191	1	8.684135451889334	Private-Private	42	7.7328076	9.0954905
40	02a5b83b-9c98-4ada-a608-0c8f68a955c4__1008a3ec-2edb-407f-af83-909b72c551ee	9565	14277	2	2.862201	.07526882	.0056653954	.15752561	.011856767	2.0928402	1	8.684135451889334	Private-Private	43	7.7328076	9.2773914
41	02a5b83b-9c98-4ada-a608-0c8f68a955c4__1008a3ec-2edb-407f-af83-909b72c551ee	9565	14277	1	2.4849067	.077669904	.006032614	.18449594	.014329783	2.3753853	1	8.684135451889334	Private-Private	44	7.7328076	9.452816
42	02a5b83b-9c98-4ada-a608-0c8f68a955c4__1008a3ec-2edb-407f-af83-909b72c551ee	9565	14277	1	2.4849067	.080808081	.0065299459	.20189956	.016315116	2.498507	1	8.684135451889334	Private-Private	45	7.7328076	9.5356073
43	02a5b83b-9c98-4ada-a608-0c8f68a955c4__1008a3ec-2edb-407f-af83-909b72c551ee	9565	14277	1	2.4849067	.096774191	.0093652438	.22007263	.021297351	2.2740839	1	8.684135451889334	Private-Private	46	7.7328076	9.6259871
44	02a5b83b-9c98-4ada-a608-0c8f68a955c4__1008a3ec-2edb-407f-af83-909b72c551ee	9565	14277	1	2.4849067	.07920792	.0062738946	.18670338	.014788387	2.3571303	1	8.684135451889334	Private-Private	47	7.7328076	9.5556307
18	02a5b83b-9c98-4ada-a608-0c8f68a955c4__1325fdb1-9424-4091-9bc8-12b6d88cb72c	9565	12309	1	2.5649493	.5	.25	1.2048653	.60243267	2.4097307	0	0	Private-Private	16.5	7.2196422	2.862201
19	02a5b83b-9c98-4ada-a608-0c8f68a955c4__1325fdb1-9424-4091-9bc8-12b6d88cb72c	9565	12309	1	2.5649493	.2857143	.081632659	.63261449	.180747	2.2141507	1	0	Private-Private	17.5	7.2196422	3.7954891
20	02a5b83b-9c98-4ada-a608-0c8f68a955c4__1325fdb1-9424-4091-9bc8-12b6d88cb72c	9565	12309	1	2.5649493	.2857143	.081632659	.79937053	.22839159	2.7977967	1	0	Private-Private	18.5	7.2196422	3.6763008
21	02a5b83b-9c98-4ada-a608-0c8f68a955c4__1325fdb1-9424-4091-9bc8-12b6d88cb72c	9565	12309	1	2.5649493	.25	.0625	.78807068	.19701767	3.1522827	1	0	Private-Private	19.5	7.2196422	4.1190372
24	02a5b83b-9c98-4ada-a608-0c8f68a955c4__1325fdb1-9424-4091-9bc8-12b6d88cb72c	9565	12309	1	.69314718	.375	.140625	.81574005	.30590251	2.1753068	0	0	Private-Private	22.5	7.2196422	4.6728287
25	02a5b83b-9c98-4ada-a608-0c8f68a955c4__1325fdb1-9424-4091-9bc8-12b6d88cb72c	9565	12309	1	.69314718	.30000001	.090000004	.65903252	.19770975	2.196775	1	0	Private-Private	23.5	7.2196422	5.0304379
26	02a5b83b-9c98-4ada-a608-0c8f68a955c4__1325fdb1-9424-4091-9bc8-12b6d88cb72c	9565	12309	1	.69314718	.30000001	.090000004	.62677664	.18803298	2.0892553	1	0	Private-Private	24.5	7.2196422	4.8751974
27	02a5b83b-9c98-4ada-a608-0c8f68a955c4__1325fdb1-9424-4091-9bc8-12b6d88cb72c	9565	12309	1	.69314718	.30000001	.090000004	.58195657	.17458698	1.9398552	1	0	Private-Private	25.5	7.2196422	4.7361984
30	02a5b83b-9c98-4ada-a608-0c8f68a955c4__13575860-38a4-44fb-b726-557a7a221722	9565	3351	1	0	.13793103	.01902497	.52521837	.07244391	3.8078332	4	8.621075234990272	Private-Private	29.5	7.5600805	6.7328067
31	02a5b83b-9c98-4ada-a608-0c8f68a955c4__13575860-38a4-44fb-b726-557a7a221722	9565	3351	1	0	.11428571	.013061224	.44454283	.050804894	3.8897498	1	8.621075234990272	Private-Private	30.5	7.5600805	6.4960208
32	02a5b83b-9c98-4ada-a608-0c8f68a955c4__13575860-38a4-44fb-b726-557a7a221722	9565	3351	1	0	.11428571	.013061224	.44006321	.050292939	3.850553	1	8.621075234990272	Private-Private	31.5	7.5600805	6.6688633
33	02a5b83b-9c98-4ada-a608-0c8f68a955c4__13575860-38a4-44fb-b726-557a7a221722	9565	3351	1	0	.17142858	.029387757	.63471609	.10880848	3.7025106	1	8.621075234990272	Private-Private	32.5	7.5600805	6.6933236
32	02a5b83b-9c98-4ada-a608-0c8f68a955c4__1395574e-946e-4ba7-afea-229cf040f9b4	9565	3807	1	3.1354942	.15789473	.024930745	.58009285	.091593601	3.6739213	3	8.621075234990272	Private-Private	31	7.5898414	6.9037471
33	02a5b83b-9c98-4ada-a608-0c8f68a955c4__1395574e-946e-4ba7-afea-229cf040f9b4	9565	3807	1	3.1354942	.25	.0625	.85006297	.21251574	3.4002519	1	8.621075234990272	Private-Private	32	7.5898414	6.8966942
34	02a5b83b-9c98-4ada-a608-0c8f68a955c4__1395574e-946e-4ba7-afea-229cf040f9b4	9565	3807	1	3.1354942	.25	.0625	.95916486	.23979121	3.8366594	1	8.621075234990272	Private-Private	33	7.5898414	7.0405364
35	02a5b83b-9c98-4ada-a608-0c8f68a955c4__1395574e-946e-4ba7-afea-229cf040f9b4	9565	3807	1	3.1354942	.35294119	.12456748	1.1970376	.42248386	3.3916063	1	8.621075234990272	Private-Private	34	7.5898414	7.0626202
43	02a5b83b-9c98-4ada-a608-0c8f68a955c4__19549c48-4be2-4f66-a8ea-dc55d866f081	9565	49637	1	.69314718	.44444445	.19753087	1.0387592	.46167079	2.3372083	0	5.990349897820908	Private-Private	23.5	7.1899223	5.7477994
44	02a5b83b-9c98-4ada-a608-0c8f68a955c4__19549c48-4be2-4f66-a8ea-dc55d866f081	9565	49637	1	.69314718	.5	.25	1.1693532	.58467662	2.3387065	1	5.990349897820908	Private-Private	24.5	7.1899223	5.647212
45	02a5b83b-9c98-4ada-a608-0c8f68a955c4__19549c48-4be2-4f66-a8ea-dc55d866f081	9565	49637	1	.69314718	.40000001	.16000001	1.0279202	.41116813	2.5698006	1	5.990349897820908	Private-Private	25.5	7.1899223	5.5834961
15	02a5b83b-9c98-4ada-a608-0c8f68a955c4__1c17ad9c-ebb6-40c0-bc92-87c9be1cf926	9565	1347	1	4.356709	.1	.010000001	.39790937	.03979094	3.9790938	0	8.674848092753857	Private-Private	17.5	7.4057994	4.9698133
16	02a5b83b-9c98-4ada-a608-0c8f68a955c4__1c17ad9c-ebb6-40c0-bc92-87c9be1cf926	9565	1347	1	4.356709	.06666667	.004444445	.2717506	.018116707	4.0762587	1	8.674848092753857	Private-Private	18.5	7.4057994	4.9163246
17	02a5b83b-9c98-4ada-a608-0c8f68a955c4__1c17ad9c-ebb6-40c0-bc92-87c9be1cf926	9565	1347	1	4.356709	.0625	.00390625	.24321406	.015200878	3.8914249	1	8.674848092753857	Private-Private	19.5	7.4057994	4.7184987
18	02a5b83b-9c98-4ada-a608-0c8f68a955c4__1c17ad9c-ebb6-40c0-bc92-87c9be1cf926	9565	1347	1	4.356709	.19047619	.03628118	.72586787	.13826054	3.8108063	1	8.674848092753857	Private-Private	20.5	7.4057994	5.1845884
38	02a5b83b-9c98-4ada-a608-0c8f68a955c4__23f72f9c-9a06-4b12-858b-27bb97f21e30	9565	8579	1	1.0986123	.5714286	.32653064	1.0830052	.61886007	1.8952589	2	6.195188264703143	Private-Private	33.5	7.3966422	5.6383548
39	02a5b83b-9c98-4ada-a608-0c8f68a955c4__23f72f9c-9a06-4b12-858b-27bb97f21e30	9565	8579	1	1.0986123	.66666669	.44444448	1.3687599	.91250658	2.0531397	1	6.195188264703143	Private-Private	34.5	7.3966422	5.5254531
40	02a5b83b-9c98-4ada-a608-0c8f68a955c4__23f72f9c-9a06-4b12-858b-27bb97f21e30	9565	8579	1	1.0986123	.58333331	.34027776	.89899468	.52441353	1.5411338	1	6.195188264703143	Private-Private	35.5	7.3966422	5.7300997
41	02a5b83b-9c98-4ada-a608-0c8f68a955c4__23f72f9c-9a06-4b12-858b-27bb97f21e30	9565	8579	1	1.0986123	.69999999	.48999998	1.4589379	1.0212566	2.084197	1	6.195188264703143	Private-Private	36.5	7.3966422	5.9441109
33	02a5b83b-9c98-4ada-a608-0c8f68a955c4__2e9d982c-2b61-4c3e-a337-ee04c0b16803	9565	55	1	2.1972246	.13953489	.019469986	.55067849	.076838858	3.9465289	2	8.684135451889334	Private-Private	36	7.6780949	8.3134842
34	02a5b83b-9c98-4ada-a608-0c8f68a955c4__2e9d982c-2b61-4c3e-a337-ee04c0b16803	9565	55	1	2.1972246	.13333334	.01777778	.45502859	.060670484	3.4127142	1	8.684135451889334	Private-Private	37	7.6780949	8.2613974
35	02a5b83b-9c98-4ada-a608-0c8f68a955c4__2e9d982c-2b61-4c3e-a337-ee04c0b16803	9565	55	1	2.1972246	.12	.0144	.41637108	.049964529	3.469759	1	8.684135451889334	Private-Private	38	7.6780949	8.2131109
36	02a5b83b-9c98-4ada-a608-0c8f68a955c4__2e9d982c-2b61-4c3e-a337-ee04c0b16803	9565	55	1	2.1972246	.12	.0144	.48614883	.05833786	4.0512404	1	8.684135451889334	Private-Private	39	7.6780949	8.0782232
40	02a5b83b-9c98-4ada-a608-0c8f68a955c4__393c97b4-9113-4825-88c5-653b5e82fd46	9565	8353	1	.69314718	.35294119	.12456748	.67760348	.23915417	1.9198765	0	8.98135754029957	Private-Private	35	7.2214704	5.6698809
41	02a5b83b-9c98-4ada-a608-0c8f68a955c4__393c97b4-9113-4825-88c5-653b5e82fd46	9565	8353	2	.4054651	.41176471	.16955018	.9075194	.37368447	2.2039757	1	8.98135754029957	Private-Private	36	7.2214704	5.9309182
42	02a5b83b-9c98-4ada-a608-0c8f68a955c4__393c97b4-9113-4825-88c5-653b5e82fd46	9565	8353	2	.4054651	.40000001	.16000001	.95054597	.38021842	2.3763649	1	8.98135754029957	Private-Private	37	7.2214704	5.9375362
43	02a5b83b-9c98-4ada-a608-0c8f68a955c4__393c97b4-9113-4825-88c5-653b5e82fd46	9565	8353	2	.4054651	.3888889	.15123457	.80095035	.31148067	2.0595865	1	8.98135754029957	Private-Private	38	7.2214704	5.9725366
44	02a5b83b-9c98-4ada-a608-0c8f68a955c4__393c97b4-9113-4825-88c5-653b5e82fd46	9565	8353	1	0	.41176471	.16955018	.89311367	.3677527	2.1689904	1	8.98135754029957	Private-Private	39	7.2214704	5.8888779
45	02a5b83b-9c98-4ada-a608-0c8f68a955c4__393c97b4-9113-4825-88c5-653b5e82fd46	9565	8353	1	0	.44444445	.19753087	1.0860525	.48268998	2.4436181	1	8.98135754029957	Private-Private	40	7.2214704	5.7822857
41	02a5b83b-9c98-4ada-a608-0c8f68a955c4__3b28f97d-32b3-41b9-83ef-f3bbfe482ccd	9565	35997	3	2.1594841	.66666669	.44444448	2.425797	1.6171981	3.6386955	2	3.083776760051198	Private-Private	28	7.2991214	5.654242
42	02a5b83b-9c98-4ada-a608-0c8f68a955c4__3b28f97d-32b3-41b9-83ef-f3bbfe482ccd	9565	35997	3	2.1594841	.44444445	.19753087	1.5741104	.69960463	3.5417483	1	3.083776760051198	Private-Private	29	7.2991214	5.7446046
43	02a5b83b-9c98-4ada-a608-0c8f68a955c4__3b28f97d-32b3-41b9-83ef-f3bbfe482ccd	9565	35997	3	2.1594841	.44444445	.19753087	1.5607935	.69368601	3.5117855	1	3.083776760051198	Private-Private	30	7.2991214	5.811141
44	02a5b83b-9c98-4ada-a608-0c8f68a955c4__3b28f97d-32b3-41b9-83ef-f3bbfe482ccd	9565	35997	3	2.1594841	.5	.25	1.760954	.88047701	3.521908	1	3.083776760051198	Private-Private	31	7.2991214	5.7170277
45	02a5b83b-9c98-4ada-a608-0c8f68a955c4__3b28f97d-32b3-41b9-83ef-f3bbfe482ccd	9565	35997	2	2.0794415	.40000001	.16000001	1.3840126	.55360508	3.4600315	1	3.083776760051198	Private-Private	32	7.2991214	5.6365738
18	02a5b83b-9c98-4ada-a608-0c8f68a955c4__42cb3f8b-3da9-40b5-99d0-99903fac3322	9565	11628	2	2.74084	.80000001	.64000005	2.8922837	2.313827	3.6153545	0	5.990349897820908	Private-Private	15	7.2392149	2.9444389
19	02a5b83b-9c98-4ada-a608-0c8f68a955c4__42cb3f8b-3da9-40b5-99d0-99903fac3322	9565	11628	2	2.74084	.875	.765625	2.9372201	2.5700676	3.356823	1	5.990349897820908	Private-Private	16	7.2392149	3.8394523
20	02a5b83b-9c98-4ada-a608-0c8f68a955c4__42cb3f8b-3da9-40b5-99d0-99903fac3322	9565	11628	3	2.7725887	.875	.765625	2.765322	2.4196568	3.160368	1	5.990349897820908	Private-Private	17	7.2392149	3.7256935
21	02a5b83b-9c98-4ada-a608-0c8f68a955c4__42cb3f8b-3da9-40b5-99d0-99903fac3322	9565	11628	7	2.8581109	.8888889	.79012346	2.9212511	2.5966678	3.2864075	1	5.990349897820908	Private-Private	18	7.2392149	4.1588831
22	02a5b83b-9c98-4ada-a608-0c8f68a955c4__42cb3f8b-3da9-40b5-99d0-99903fac3322	9565	11628	7	2.8076801	.8888889	.79012346	2.9798405	2.648747	3.3523204	1	5.990349897820908	Private-Private	19	7.2392149	4.6634393
23	02a5b83b-9c98-4ada-a608-0c8f68a955c4__42cb3f8b-3da9-40b5-99d0-99903fac3322	9565	11628	8	2.5055258	1	1	2.7513096	2.7513096	2.7513096	1	5.990349897820908	Private-Private	20	7.2392149	4.620059
24	02a5b83b-9c98-4ada-a608-0c8f68a955c4__42cb3f8b-3da9-40b5-99d0-99903fac3322	9565	11628	12	2.5713391	.75	.5625	2.2183425	1.663757	2.9577901	1	5.990349897820908	Private-Private	21	7.2392149	4.7621741
25	02a5b83b-9c98-4ada-a608-0c8f68a955c4__42cb3f8b-3da9-40b5-99d0-99903fac3322	9565	11628	11	2.5437472	.69999999	.48999998	2.2094457	1.546612	3.1563511	1	5.990349897820908	Private-Private	22	7.2392149	5.1416636
26	02a5b83b-9c98-4ada-a608-0c8f68a955c4__42cb3f8b-3da9-40b5-99d0-99903fac3322	9565	11628	8	2.154665	.69999999	.48999998	2.303627	1.6125389	3.2908959	1	5.990349897820908	Private-Private	23	7.2392149	5.0005851
27	02a5b83b-9c98-4ada-a608-0c8f68a955c4__42cb3f8b-3da9-40b5-99d0-99903fac3322	9565	11628	7	2.2437446	.69999999	.48999998	2.1587026	1.5110917	3.0838609	1	5.990349897820908	Private-Private	24	7.2392149	4.8243055
28	02a5b83b-9c98-4ada-a608-0c8f68a955c4__42cb3f8b-3da9-40b5-99d0-99903fac3322	9565	11628	5	2.5176964	.60000002	.36000001	1.9543581	1.1726149	3.2572634	1	5.990349897820908	Private-Private	25	7.2392149	4.7621741
29	02a5b83b-9c98-4ada-a608-0c8f68a955c4__42cb3f8b-3da9-40b5-99d0-99903fac3322	9565	11628	1	1.0986123	.85714287	.73469388	2.6791103	2.2963803	3.1256287	1	5.990349897820908	Private-Private	26	7.2392149	4.2904596
30	02a5b83b-9c98-4ada-a608-0c8f68a955c4__42cb3f8b-3da9-40b5-99d0-99903fac3322	9565	11628	1	1.0986123	.2	.040000003	.67633712	.13526744	3.3816855	1	5.990349897820908	Private-Private	27	7.2392149	3.4177268
18	02a5b83b-9c98-4ada-a608-0c8f68a955c4__548d874e-e3a4-456c-aa47-f4aa75ca6b06	9565	6959	2	2.74084	.11764706	.013840831	.42533582	.050039511	3.6153545	6	8.686481804287354	Private-Private	14	8.0008526	8.2333708
19	02a5b83b-9c98-4ada-a608-0c8f68a955c4__548d874e-e3a4-456c-aa47-f4aa75ca6b06	9565	6959	2	2.74084	.19444445	.037808642	.65271556	.12691692	3.356823	1	8.686481804287354	Private-Private	15	8.0008526	8.5594864
20	02a5b83b-9c98-4ada-a608-0c8f68a955c4__548d874e-e3a4-456c-aa47-f4aa75ca6b06	9565	6959	3	2.7725887	.15217391	.023156898	.48092553	.073184319	3.160368	1	8.686481804287354	Private-Private	16	8.0008526	8.9385977
21	02a5b83b-9c98-4ada-a608-0c8f68a955c4__548d874e-e3a4-456c-aa47-f4aa75ca6b06	9565	6959	5	3.1000922	.14814815	.021947874	.48687518	.072129659	3.2864075	1	8.686481804287354	Private-Private	17	8.0008526	9.2885971
22	02a5b83b-9c98-4ada-a608-0c8f68a955c4__548d874e-e3a4-456c-aa47-f4aa75ca6b06	9565	6959	5	3.0445225	.13333334	.01777778	.443755	.05916734	3.3281624	1	8.686481804287354	Private-Private	18	8.0008526	9.4335241
23	02a5b83b-9c98-4ada-a608-0c8f68a955c4__548d874e-e3a4-456c-aa47-f4aa75ca6b06	9565	6959	7	2.5538995	.1147541	.013168503	.31976968	.036694881	2.7865644	1	8.686481804287354	Private-Private	19	8.0008526	9.5184135
24	02a5b83b-9c98-4ada-a608-0c8f68a955c4__548d874e-e3a4-456c-aa47-f4aa75ca6b06	9565	6959	12	2.5323732	.13333334	.01777778	.39871937	.053162586	2.9903951	1	8.686481804287354	Private-Private	20	8.0008526	9.5335464
25	02a5b83b-9c98-4ada-a608-0c8f68a955c4__548d874e-e3a4-456c-aa47-f4aa75ca6b06	9565	6959	11	2.4999444	.16393442	.026874496	.52699345	.086392365	3.2146599	1	8.686481804287354	Private-Private	21	8.0008526	9.549345
26	02a5b83b-9c98-4ada-a608-0c8f68a955c4__548d874e-e3a4-456c-aa47-f4aa75ca6b06	9565	6959	10	2.0014801	.17857143	.031887755	.60122544	.10736168	3.3668623	1	8.686481804287354	Private-Private	22	8.0008526	9.4109516
27	02a5b83b-9c98-4ada-a608-0c8f68a955c4__548d874e-e3a4-456c-aa47-f4aa75ca6b06	9565	6959	9	2.0654552	.21276596	.045269355	.66511536	.14151391	3.1260421	1	8.686481804287354	Private-Private	23	8.0008526	9.347621
28	02a5b83b-9c98-4ada-a608-0c8f68a955c4__548d874e-e3a4-456c-aa47-f4aa75ca6b06	9565	6959	6	2.3671236	.22222222	.049382716	.73135829	.16252406	3.2911122	1	8.686481804287354	Private-Private	24	8.0008526	9.5177145
29	02a5b83b-9c98-4ada-a608-0c8f68a955c4__548d874e-e3a4-456c-aa47-f4aa75ca6b06	9565	6959	1	1.0986123	.1627907	.026500812	.52058476	.084746361	3.1978779	1	8.686481804287354	Private-Private	25	8.0008526	9.6665936
30	02a5b83b-9c98-4ada-a608-0c8f68a955c4__548d874e-e3a4-456c-aa47-f4aa75ca6b06	9565	6959	1	1.0986123	.11363637	.012913224	.38428244	.043668464	3.3816855	1	8.686481804287354	Private-Private	26	8.0008526	9.6515903
19	02a5b83b-9c98-4ada-a608-0c8f68a955c4__5762f205-88c6-4e9c-a211-5ecfab3bcc2d	9565	13286	2	1.3862944	.5714286	.32653064	1.7178683	.98163909	3.0062695	0	5.990349897820908	Private-Private	13.5	7.2045212	3.8286414
20	02a5b83b-9c98-4ada-a608-0c8f68a955c4__5762f205-88c6-4e9c-a211-5ecfab3bcc2d	9565	13286	2	1.3862944	.5714286	.32653064	1.8443394	1.0539082	3.2275937	1	5.990349897820908	Private-Private	14.5	7.2045212	3.713572
21	02a5b83b-9c98-4ada-a608-0c8f68a955c4__5762f205-88c6-4e9c-a211-5ecfab3bcc2d	9565	13286	2	1.3862944	.5	.25	1.7380762	.86903811	3.4761524	1	5.990349897820908	Private-Private	15.5	7.2045212	4.1431346
22	02a5b83b-9c98-4ada-a608-0c8f68a955c4__5762f205-88c6-4e9c-a211-5ecfab3bcc2d	9565	13286	2	1.3862944	.5	.25	1.7509398	.87546992	3.5018797	1	5.990349897820908	Private-Private	16.5	7.2045212	4.5798526
19	02a5b83b-9c98-4ada-a608-0c8f68a955c4__6cadf2db-da84-406e-a877-dfc7030df4f0	9565	151	2	1.3862944	.1891892	.035792552	.56875372	.10760205	3.0062695	0	8.686481804287354	Private-Private	22	7.385541	7.4809923
20	02a5b83b-9c98-4ada-a608-0c8f68a955c4__6cadf2db-da84-406e-a877-dfc7030df4f0	9565	151	2	1.3862944	.175	.030624999	.56482887	.09884505	3.2275937	1	8.686481804287354	Private-Private	23	7.385541	7.1284962
21	02a5b83b-9c98-4ada-a608-0c8f68a955c4__6cadf2db-da84-406e-a877-dfc7030df4f0	9565	151	4	1.5581446	.2	.040000003	.69523048	.1390461	3.4761524	1	8.686481804287354	Private-Private	24	7.385541	6.8351846
22	02a5b83b-9c98-4ada-a608-0c8f68a955c4__6cadf2db-da84-406e-a877-dfc7030df4f0	9565	151	4	1.5581446	.2	.040000003	.69145948	.1382919	3.4572973	1	8.686481804287354	Private-Private	25	7.385541	6.7190132
23	02a5b83b-9c98-4ada-a608-0c8f68a955c4__6cadf2db-da84-406e-a877-dfc7030df4f0	9565	151	2	1.704748	.17948718	.032215647	.50592637	.090807289	2.8187325	1	8.686481804287354	Private-Private	26	7.385541	6.351758
24	02a5b83b-9c98-4ada-a608-0c8f68a955c4__6cadf2db-da84-406e-a877-dfc7030df4f0	9565	151	2	1.704748	.23333333	.054444443	.7112872	.165967	3.0483737	1	8.686481804287354	Private-Private	27	7.385541	5.57973
25	02a5b83b-9c98-4ada-a608-0c8f68a955c4__6cadf2db-da84-406e-a877-dfc7030df4f0	9565	151	2	1.704748	.34999999	.12249999	1.1269902	.39444658	3.2199721	1	8.686481804287354	Private-Private	28	7.385541	5.3351312
45	02a5b83b-9c98-4ada-a608-0c8f68a955c4__6d5b40f0-56d1-460f-a00b-5c714c9cd4dd	9565	55536	1	0	.2	.040000003	.63518292	.12703659	3.1759145	0	5.443349120775197	Private-Private	27	7.2104492	5.5834961
41	02a5b83b-9c98-4ada-a608-0c8f68a955c4__6f848623-3bfe-4384-bb4f-db6314eed6be	9565	35567	1	0	.33333334	.11111112	.58870327	.19623443	1.7661098	2	5.975113988057934	Private-Private	38.5	7.4404402	5.6524892
42	02a5b83b-9c98-4ada-a608-0c8f68a955c4__6f848623-3bfe-4384-bb4f-db6314eed6be	9565	35567	1	0	.33333334	.11111112	.7092461	.23641537	2.1277382	1	5.975113988057934	Private-Private	39.5	7.4404402	5.7203116
43	02a5b83b-9c98-4ada-a608-0c8f68a955c4__6f848623-3bfe-4384-bb4f-db6314eed6be	9565	35567	1	0	.33333334	.11111112	.58919799	.19639933	1.7675939	1	5.975113988057934	Private-Private	40.5	7.4404402	5.7884297
44	02a5b83b-9c98-4ada-a608-0c8f68a955c4__6f848623-3bfe-4384-bb4f-db6314eed6be	9565	35567	1	0	.375	.140625	.67522413	.25320905	1.8005977	1	5.975113988057934	Private-Private	41.5	7.4404402	5.6920471
21	02a5b83b-9c98-4ada-a608-0c8f68a955c4__7183c409-0658-427e-99a8-e722571d0a79	9565	5310	1	0	.33333334	.11111112	1.2616763	.42055881	3.7850289	2	0	Private-Private	23.5	7.5676041	4.9126549
22	02a5b83b-9c98-4ada-a608-0c8f68a955c4__7183c409-0658-427e-99a8-e722571d0a79	9565	5310	1	0	.33333334	.11111112	1.2767628	.42558762	3.8302884	1	0	Private-Private	24.5	7.5676041	5.1387353
23	02a5b83b-9c98-4ada-a608-0c8f68a955c4__7183c409-0658-427e-99a8-e722571d0a79	9565	5310	1	0	.45454547	.20661159	.9314999	.42340907	2.0492997	1	0	Private-Private	25.5	7.5676041	5.2012558
24	02a5b83b-9c98-4ada-a608-0c8f68a955c4__7183c409-0658-427e-99a8-e722571d0a79	9565	5310	1	0	.26666668	.07111112	.9032141	.24085712	3.3870528	1	0	Private-Private	26.5	7.5676041	5.480639
38	02a5b83b-9c98-4ada-a608-0c8f68a955c4__7183c409-0658-427e-99a8-e722571d0a79	9565	5310	1	1.0986123	.77777779	.60493827	1.4740903	1.1465147	1.8952589	3	0	Private-Private	40.5	7.5676041	5.363637
39	02a5b83b-9c98-4ada-a608-0c8f68a955c4__7183c409-0658-427e-99a8-e722571d0a79	9565	5310	1	1.0986123	.69999999	.48999998	1.4371978	1.0060384	2.0531397	1	0	Private-Private	41.5	7.5676041	5.4951167
40	02a5b83b-9c98-4ada-a608-0c8f68a955c4__7183c409-0658-427e-99a8-e722571d0a79	9565	5310	1	1.0986123	.60000002	.36000001	.92468029	.5548082	1.5411338	1	0	Private-Private	42.5	7.5676041	5.6204009
41	02a5b83b-9c98-4ada-a608-0c8f68a955c4__7183c409-0658-427e-99a8-e722571d0a79	9565	5310	1	1.0986123	.60000002	.36000001	1.2505183	.75031096	2.084197	1	0	Private-Private	43.5	7.5676041	5.7430034
37	02a5b83b-9c98-4ada-a608-0c8f68a955c4__7195fcd8-79d9-41fa-bdfd-89388475ba4f	9565	37078	1	3.1354942	.625	.390625	1.2949746	.80935907	2.0719593	0	0	Private-Private	30	7.4627891	4.6774907
38	02a5b83b-9c98-4ada-a608-0c8f68a955c4__7195fcd8-79d9-41fa-bdfd-89388475ba4f	9565	37078	1	3.1354942	.625	.390625	1.3020997	.81381232	2.0833595	1	0	Private-Private	31	7.4627891	4.9163246
39	02a5b83b-9c98-4ada-a608-0c8f68a955c4__7195fcd8-79d9-41fa-bdfd-89388475ba4f	9565	37078	1	3.1354942	.55555558	.308642	1.3119551	.72886395	2.3615191	1	0	Private-Private	32	7.4627891	5.1149955
40	02a5b83b-9c98-4ada-a608-0c8f68a955c4__7195fcd8-79d9-41fa-bdfd-89388475ba4f	9565	37078	2	2.8033605	.625	.390625	1.3080251	.81751573	2.0928402	1	0	Private-Private	33	7.4627891	5.3542252
41	02a5b83b-9c98-4ada-a608-0c8f68a955c4__7195fcd8-79d9-41fa-bdfd-89388475ba4f	9565	37078	4	1.9095426	.69999999	.48999998	2.1049283	1.4734498	3.0070405	1	0	Private-Private	34	7.4627891	5.7525725
42	02a5b83b-9c98-4ada-a608-0c8f68a955c4__7195fcd8-79d9-41fa-bdfd-89388475ba4f	9565	37078	6	1.9459101	.60000002	.36000001	1.9502416	1.1701449	3.2504025	1	0	Private-Private	35	7.4627891	5.8861041
43	02a5b83b-9c98-4ada-a608-0c8f68a955c4__7195fcd8-79d9-41fa-bdfd-89388475ba4f	9565	37078	6	1.9459101	.69999999	.48999998	2.0836866	1.4585806	2.9766953	1	0	Private-Private	36	7.4627891	6.0270729
44	02a5b83b-9c98-4ada-a608-0c8f68a955c4__7195fcd8-79d9-41fa-bdfd-89388475ba4f	9565	37078	6	1.9459101	.77777779	.60493827	2.3457856	1.8244998	3.01601	1	0	Private-Private	37	7.4627891	5.9989367
45	02a5b83b-9c98-4ada-a608-0c8f68a955c4__7195fcd8-79d9-41fa-bdfd-89388475ba4f	9565	37078	5	1.856298	.63636363	.40495867	1.9675012	1.2520462	3.0917876	1	0	Private-Private	38	7.4627891	5.9215784
37	02a5b83b-9c98-4ada-a608-0c8f68a955c4__71c686f5-3aad-4476-afd3-6566f8aebcfa	9565	37077	1	3.1354942	.625	.390625	1.2949746	.80935907	2.0719593	0	0	Private-Public	28.5	7.2381377	4.6443911
38	02a5b83b-9c98-4ada-a608-0c8f68a955c4__71c686f5-3aad-4476-afd3-6566f8aebcfa	9565	37077	1	3.1354942	.625	.390625	1.3020997	.81381232	2.0833595	1	0	Private-Public	29.5	7.2381377	4.8903489
39	02a5b83b-9c98-4ada-a608-0c8f68a955c4__71c686f5-3aad-4476-afd3-6566f8aebcfa	9565	37077	1	3.1354942	.55555558	.308642	1.3119551	.72886395	2.3615191	1	0	Private-Public	30.5	7.2381377	5.09375
40	02a5b83b-9c98-4ada-a608-0c8f68a955c4__71c686f5-3aad-4476-afd3-6566f8aebcfa	9565	37077	1	3.1354942	.625	.390625	1.3080251	.81751573	2.0928402	1	0	Private-Public	31.5	7.2381377	5.2755604
45	02a5b83b-9c98-4ada-a608-0c8f68a955c4__7a35d09a-630e-48ca-b1f7-3ceac711659e	9565	39747	1	0	.125	.015625	.39698932	.049623664	3.1759145	3	5.872567339099922	Private-Private	28	7.7319307	8.6221838
41	02a5b83b-9c98-4ada-a608-0c8f68a955c4__7cc7d9dc-912d-4309-a51d-7017ac893fcf	9565	42790	1	2.3025851	.45454547	.20661159	1.6539526	.75179666	3.6386955	0	8.674848092753857	Private-Private	23	7.1921821	5.654242
42	02a5b83b-9c98-4ada-a608-0c8f68a955c4__7cc7d9dc-912d-4309-a51d-7017ac893fcf	9565	42790	1	2.3025851	.54545456	.29752067	1.9318627	1.0537434	3.5417483	1	8.674848092753857	Private-Private	24	7.1921821	5.7365723
43	02a5b83b-9c98-4ada-a608-0c8f68a955c4__7cc7d9dc-912d-4309-a51d-7017ac893fcf	9565	42790	1	2.3025851	.54545456	.29752067	1.9155195	1.0448288	3.5117855	1	8.674848092753857	Private-Private	25	7.1921821	5.8126369
44	02a5b83b-9c98-4ada-a608-0c8f68a955c4__7cc7d9dc-912d-4309-a51d-7017ac893fcf	9565	42790	1	2.3025851	.60000002	.36000001	2.1131449	1.267887	3.521908	1	8.674848092753857	Private-Private	26	7.1921821	5.7203116
41	02a5b83b-9c98-4ada-a608-0c8f68a955c4__8603b912-6560-460d-a481-54b665676110	9565	45878	1	0	.33333334	.11111112	.58870327	.19623443	1.7661098	0	4.503916855502332	Private-Private	28	7.2334552	5.6113014
42	02a5b83b-9c98-4ada-a608-0c8f68a955c4__8603b912-6560-460d-a481-54b665676110	9565	45878	1	0	.33333334	.11111112	.7092461	.23641537	2.1277382	1	4.503916855502332	Private-Private	29	7.2334552	5.6818776
43	02a5b83b-9c98-4ada-a608-0c8f68a955c4__8603b912-6560-460d-a481-54b665676110	9565	45878	1	0	.33333334	.11111112	.58919799	.19639933	1.7675939	1	4.503916855502332	Private-Private	30	7.2334552	5.7525725
44	02a5b83b-9c98-4ada-a608-0c8f68a955c4__8603b912-6560-460d-a481-54b665676110	9565	45878	1	0	.375	.140625	.67522413	.25320905	1.8005977	1	4.503916855502332	Private-Private	31	7.2334552	5.6524892
37	02a5b83b-9c98-4ada-a608-0c8f68a955c4__8edc60d3-8fdf-4e25-a612-f94ebcc2ddcc	9565	37079	1	3.1354942	.625	.390625	1.2949746	.80935907	2.0719593	0	0	Private-Private	35.5	7.3907986	4.6491871
38	02a5b83b-9c98-4ada-a608-0c8f68a955c4__8edc60d3-8fdf-4e25-a612-f94ebcc2ddcc	9565	37079	1	3.1354942	.625	.390625	1.3020997	.81381232	2.0833595	1	0	Private-Private	36.5	7.3907986	4.8941016
39	02a5b83b-9c98-4ada-a608-0c8f68a955c4__8edc60d3-8fdf-4e25-a612-f94ebcc2ddcc	9565	37079	1	3.1354942	.55555558	.308642	1.3119551	.72886395	2.3615191	1	0	Private-Private	37.5	7.3907986	5.0968132
40	02a5b83b-9c98-4ada-a608-0c8f68a955c4__8edc60d3-8fdf-4e25-a612-f94ebcc2ddcc	9565	37079	1	3.1354942	.625	.390625	1.3080251	.81751573	2.0928402	1	0	Private-Private	38.5	7.3907986	5.2781148
45	02a5b83b-9c98-4ada-a608-0c8f68a955c4__8edc60d3-8fdf-4e25-a612-f94ebcc2ddcc	9565	37079	1	0	.2	.040000003	.63518292	.12703659	3.1759145	0	0	Private-Private	43.5	7.3907986	5.6294179
25	02a5b83b-9c98-4ada-a608-0c8f68a955c4__91a2af4d-f0a5-4546-b961-ee8bfb8a092f	9565	20243	1	.69314718	.1	.010000001	.37669715	.037669718	3.7669716	0	5.990349897820908	Private-Private	14.5	7.1899223	5.0271645
26	02a5b83b-9c98-4ada-a608-0c8f68a955c4__91a2af4d-f0a5-4546-b961-ee8bfb8a092f	9565	20243	1	.69314718	.1	.010000001	.4079586	.040795863	4.079586	1	5.990349897820908	Private-Private	15.5	7.1899223	4.8713732
27	02a5b83b-9c98-4ada-a608-0c8f68a955c4__91a2af4d-f0a5-4546-b961-ee8bfb8a092f	9565	20243	1	.69314718	.1	.010000001	.36993143	.036993142	3.6993141	1	5.990349897820908	Private-Private	16.5	7.1899223	4.7318029
28	02a5b83b-9c98-4ada-a608-0c8f68a955c4__91a2af4d-f0a5-4546-b961-ee8bfb8a092f	9565	20243	1	.69314718	.1	.010000001	.38009518	.038009521	3.8009517	1	5.990349897820908	Private-Private	17.5	7.1899223	4.6728287
41	02a5b83b-9c98-4ada-a608-0c8f68a955c4__9c66563a-0801-4d82-bddb-71ff8e663457	9565	45879	1	0	.33333334	.11111112	.58870327	.19623443	1.7661098	0	5.967318557478564	Private-Private	22.5	7.1918058	5.6076388
42	02a5b83b-9c98-4ada-a608-0c8f68a955c4__9c66563a-0801-4d82-bddb-71ff8e663457	9565	45879	1	0	.33333334	.11111112	.7092461	.23641537	2.1277382	1	5.967318557478564	Private-Private	23.5	7.1918058	5.6784649
43	02a5b83b-9c98-4ada-a608-0c8f68a955c4__9c66563a-0801-4d82-bddb-71ff8e663457	9565	45879	1	0	.33333334	.11111112	.58919799	.19639933	1.7675939	1	5.967318557478564	Private-Private	24.5	7.1918058	5.749393
44	02a5b83b-9c98-4ada-a608-0c8f68a955c4__9c66563a-0801-4d82-bddb-71ff8e663457	9565	45879	1	0	.375	.140625	.67522413	.25320905	1.8005977	1	5.967318557478564	Private-Private	25.5	7.1918058	5.6489744
42	02a5b83b-9c98-4ada-a608-0c8f68a955c4__9d50c4a3-4a05-4c86-96e4-5b4a4c57b3f4	9565	47013	1	0	.44444445	.19753087	1.0561622	.46940541	2.3763649	0	2.52237226405394	Private-Private	26	7.2294765	5.6818776
43	02a5b83b-9c98-4ada-a608-0c8f68a955c4__9d50c4a3-4a05-4c86-96e4-5b4a4c57b3f4	9565	47013	1	0	.44444445	.19753087	.91537178	.40683192	2.0595865	1	2.52237226405394	Private-Private	27	7.2294765	5.7525725
44	02a5b83b-9c98-4ada-a608-0c8f68a955c4__9d50c4a3-4a05-4c86-96e4-5b4a4c57b3f4	9565	47013	1	0	.5	.25	1.0844952	.54224759	2.1689904	1	2.52237226405394	Private-Private	28	7.2294765	5.6524892
45	02a5b83b-9c98-4ada-a608-0c8f68a955c4__9d50c4a3-4a05-4c86-96e4-5b4a4c57b3f4	9565	47013	1	0	.40000001	.16000001	.97744721	.3909789	2.4436181	1	2.52237226405394	Private-Private	29	7.2294765	5.5891194
37	02a5b83b-9c98-4ada-a608-0c8f68a955c4__a1b71aaa-eac4-49de-a389-24c62ab878df	9565	27595	1	3.1354942	.5	.25	1.0359796	.51798981	2.0719593	3	5.990349897820908	Private-Private	23.5	7.3463326	4.9015641
38	02a5b83b-9c98-4ada-a608-0c8f68a955c4__a1b71aaa-eac4-49de-a389-24c62ab878df	9565	27595	1	3.1354942	.5	.25	1.0416797	.52083987	2.0833595	1	5.990349897820908	Private-Private	24.5	7.3463326	5.126936
39	02a5b83b-9c98-4ada-a608-0c8f68a955c4__a1b71aaa-eac4-49de-a389-24c62ab878df	9565	27595	1	3.1354942	.60000002	.36000001	1.4169115	.85014689	2.3615191	1	5.990349897820908	Private-Private	25.5	7.3463326	5.2443891
40	02a5b83b-9c98-4ada-a608-0c8f68a955c4__a1b71aaa-eac4-49de-a389-24c62ab878df	9565	27595	2	2.862201	.66666669	.44444448	1.3952268	.93015128	2.0928402	1	5.990349897820908	Private-Private	26.5	7.3463326	5.4026775
41	02a5b83b-9c98-4ada-a608-0c8f68a955c4__a1b71aaa-eac4-49de-a389-24c62ab878df	9565	27595	1	2.4849067	.60000002	.36000001	1.4252312	.85513872	2.3753853	1	5.990349897820908	Private-Private	27.5	7.3463326	5.7235851
42	02a5b83b-9c98-4ada-a608-0c8f68a955c4__a1b71aaa-eac4-49de-a389-24c62ab878df	9565	27595	2	1.9459101	.60000002	.36000001	1.4991043	.89946258	2.498507	1	5.990349897820908	Private-Private	28.5	7.3463326	5.7333412
43	02a5b83b-9c98-4ada-a608-0c8f68a955c4__a1b71aaa-eac4-49de-a389-24c62ab878df	9565	27595	2	1.9459101	.69999999	.48999998	1.6139523	1.1297666	2.3056462	1	5.990349897820908	Private-Private	29.5	7.3463326	5.7930136
44	02a5b83b-9c98-4ada-a608-0c8f68a955c4__a1b71aaa-eac4-49de-a389-24c62ab878df	9565	27595	2	1.9459101	.75	.5625	1.7609386	1.320704	2.3479183	1	5.990349897820908	Private-Private	30.5	7.3463326	5.6835799
45	02a5b83b-9c98-4ada-a608-0c8f68a955c4__a1b71aaa-eac4-49de-a389-24c62ab878df	9565	27595	1	.69314718	.60000002	.36000001	1.5359012	.92154068	2.5598352	1	5.990349897820908	Private-Private	31.5	7.3463326	5.622211
33	02a5b83b-9c98-4ada-a608-0c8f68a955c4__ad066642-3506-41be-8250-c5b83ae2b0ae	9565	285	1	1.7917595	.26086956	.068052925	.88193583	.2300702	3.380754	5	8.678549230137135	Private-Private	36	7.8626895	8.8194437
34	02a5b83b-9c98-4ada-a608-0c8f68a955c4__ad066642-3506-41be-8250-c5b83ae2b0ae	9565	285	1	1.7917595	.25	.0625	.85284078	.2132102	3.4113631	1	8.678549230137135	Private-Private	37	7.8626895	8.749732
35	02a5b83b-9c98-4ada-a608-0c8f68a955c4__ad066642-3506-41be-8250-c5b83ae2b0ae	9565	285	1	1.7917595	.26086956	.068052925	.8862499	.23119561	3.3972914	1	8.678549230137135	Private-Private	38	7.8626895	8.5233736
36	02a5b83b-9c98-4ada-a608-0c8f68a955c4__ad066642-3506-41be-8250-c5b83ae2b0ae	9565	285	1	1.7917595	.2857143	.081632659	.86175692	.24621627	3.016149	1	8.678549230137135	Private-Private	39	7.8626895	8.0640078
45	02a5b83b-9c98-4ada-a608-0c8f68a955c4__af4c49fc-3ef2-48f4-a1fd-653aab1e1035	9565	20504	1	0	.69230771	.47928998	2.1987102	1.522184	3.1759145	3	5.843737755369096	Private-Private	42.5	7.3168802	5.8391871
41	02a5b83b-9c98-4ada-a608-0c8f68a955c4__b4fe74a6-e9d4-408a-83f7-4857e7f3f1cd	9565	45110	1	2.4849067	.55555558	.308642	1.3196585	.73314369	2.3753853	0	0	Private-Private	22.5	7.2000518	5.6076388
42	02a5b83b-9c98-4ada-a608-0c8f68a955c4__b4fe74a6-e9d4-408a-83f7-4857e7f3f1cd	9565	45110	1	2.4849067	.55555558	.308642	1.3880595	.77114421	2.498507	1	0	Private-Private	23.5	7.2000518	5.6784649
43	02a5b83b-9c98-4ada-a608-0c8f68a955c4__b4fe74a6-e9d4-408a-83f7-4857e7f3f1cd	9565	45110	1	2.4849067	.55555558	.308642	1.2633799	.70187777	2.2740839	1	0	Private-Private	24.5	7.2000518	5.749393
44	02a5b83b-9c98-4ada-a608-0c8f68a955c4__b4fe74a6-e9d4-408a-83f7-4857e7f3f1cd	9565	45110	1	2.4849067	.625	.390625	1.4732064	.92075402	2.3571303	1	0	Private-Private	25.5	7.2000518	5.6489744
39	02a5b83b-9c98-4ada-a608-0c8f68a955c4__b7c8caf9-30ec-48f4-9eb3-c39a0f4f57e1	9565	30153	1	2.1972246	.33333334	.11111112	.99604905	.33201635	2.988147	0	9.115390564634941	Private-Private	24.5	7.1948123	5.0968132
40	02a5b83b-9c98-4ada-a608-0c8f68a955c4__b7c8caf9-30ec-48f4-9eb3-c39a0f4f57e1	9565	30153	1	2.1972246	.375	.140625	1.2456436	.46711636	3.3217163	1	9.115390564634941	Private-Private	25.5	7.1948123	5.2832036
41	02a5b83b-9c98-4ada-a608-0c8f68a955c4__b7c8caf9-30ec-48f4-9eb3-c39a0f4f57e1	9565	30153	1	2.1972246	.33333334	.11111112	1.0543793	.3514598	3.1631379	1	9.115390564634941	Private-Private	26.5	7.1948123	5.6294179
42	02a5b83b-9c98-4ada-a608-0c8f68a955c4__b7c8caf9-30ec-48f4-9eb3-c39a0f4f57e1	9565	30153	1	2.1972246	.33333334	.11111112	1.0712528	.35708427	3.2137582	1	9.115390564634941	Private-Private	27.5	7.1948123	5.7071104
30	02a5b83b-9c98-4ada-a608-0c8f68a955c4__b992fcae-7b44-4296-beff-91f361e29cc1	9565	2246	1	3.4657359	.2	.040000003	.62384504	.12476901	3.119225	4	8.674848092753857	Private-Private	31	7.6666903	7.1356874
31	02a5b83b-9c98-4ada-a608-0c8f68a955c4__b992fcae-7b44-4296-beff-91f361e29cc1	9565	2246	1	3.4657359	.17857143	.031887755	.55571318	.099234484	3.1119936	1	8.674848092753857	Private-Private	32	7.6666903	7.231287
32	02a5b83b-9c98-4ada-a608-0c8f68a955c4__b992fcae-7b44-4296-beff-91f361e29cc1	9565	2246	1	3.4657359	.14705883	.021626299	.50754869	.074639522	3.4513311	1	8.674848092753857	Private-Private	33	7.6666903	7.7036848
33	02a5b83b-9c98-4ada-a608-0c8f68a955c4__b992fcae-7b44-4296-beff-91f361e29cc1	9565	2246	1	3.4657359	.2	.040000003	.50661802	.10132361	2.5330901	1	8.674848092753857	Private-Private	34	7.6666903	7.8864574
41	02a5b83b-9c98-4ada-a608-0c8f68a955c4__bbb67328-80f6-4ebc-875e-3031c323becf	9565	44499	3	2.1594841	.44444445	.19753087	1.617198	.71875465	3.6386955	0	9.119429154195707	Private-Private	22.5	7.1906762	5.6058021
42	02a5b83b-9c98-4ada-a608-0c8f68a955c4__bbb67328-80f6-4ebc-875e-3031c323becf	9565	44499	5	2.1041341	.44444445	.19753087	1.5741104	.69960463	3.5417483	1	9.119429154195707	Private-Private	23.5	7.1906762	5.6801724
43	02a5b83b-9c98-4ada-a608-0c8f68a955c4__bbb67328-80f6-4ebc-875e-3031c323becf	9565	44499	5	2.1041341	.55555558	.308642	1.7556206	.97534478	3.1601169	1	9.119429154195707	Private-Private	24.5	7.1906762	5.7541585
44	02a5b83b-9c98-4ada-a608-0c8f68a955c4__bbb67328-80f6-4ebc-875e-3031c323becf	9565	44499	5	2.1041341	.625	.390625	1.9908838	1.2443024	3.1854141	1	9.119429154195707	Private-Private	25.5	7.1906762	5.654242
45	02a5b83b-9c98-4ada-a608-0c8f68a955c4__bbb67328-80f6-4ebc-875e-3031c323becf	9565	44499	7	1.7429693	.5	.25	1.6107107	.80535537	3.2214215	1	9.119429154195707	Private-Private	26.5	7.1906762	5.5909872
37	02a5b83b-9c98-4ada-a608-0c8f68a955c4__cee25c75-14ab-4fb5-90da-870c8a4a80bd	9565	38015	1	3.2958369	.5	.25	.95163941	.47581971	1.9032788	0	6.080563655138792	Private-Private	24	7.1955624	4.6151204
38	02a5b83b-9c98-4ada-a608-0c8f68a955c4__cee25c75-14ab-4fb5-90da-870c8a4a80bd	9565	38015	1	3.2958369	.5	.25	.9568972	.4784486	1.9137944	1	6.080563655138792	Private-Private	25	7.1955624	4.8675346
39	02a5b83b-9c98-4ada-a608-0c8f68a955c4__cee25c75-14ab-4fb5-90da-870c8a4a80bd	9565	38015	1	3.2958369	.44444445	.19753087	.98747987	.43887994	2.2218297	1	6.080563655138792	Private-Private	26	7.1955624	5.0751739
40	02a5b83b-9c98-4ada-a608-0c8f68a955c4__cee25c75-14ab-4fb5-90da-870c8a4a80bd	9565	38015	1	3.2958369	.5	.25	.95993823	.47996911	1.9198765	1	6.080563655138792	Private-Private	27	7.1955624	5.2600961
37	02a5b83b-9c98-4ada-a608-0c8f68a955c4__e0803c11-d1c2-4eaf-aa77-075f496bb858	9565	27266	1	3.2958369	.5	.25	.95163941	.47581971	1.9032788	4	6.027109170866859	Private-Private	23.5	7.1948123	4.6249728
38	02a5b83b-9c98-4ada-a608-0c8f68a955c4__e0803c11-d1c2-4eaf-aa77-075f496bb858	9565	27266	1	3.2958369	.5	.25	.9568972	.4784486	1.9137944	1	6.027109170866859	Private-Private	24.5	7.1948123	4.8751974
39	02a5b83b-9c98-4ada-a608-0c8f68a955c4__e0803c11-d1c2-4eaf-aa77-075f496bb858	9565	27266	1	3.2958369	.44444445	.19753087	.98747987	.43887994	2.2218297	1	6.027109170866859	Private-Private	25.5	7.1948123	5.0814042
40	02a5b83b-9c98-4ada-a608-0c8f68a955c4__e0803c11-d1c2-4eaf-aa77-075f496bb858	9565	27266	1	3.2958369	.5	.25	.95993823	.47996911	1.9198765	1	6.027109170866859	Private-Private	26.5	7.1948123	5.2652774
45	02a5b83b-9c98-4ada-a608-0c8f68a955c4__e1e3014d-ea39-4ebc-95c8-a81b3ae363ed	9565	2696	1	0	.2	.040000003	.63518292	.12703659	3.1759145	0	8.728674917336813	Private-Public	45.5	7.9548988	5.5834961
35	02a5b83b-9c98-4ada-a608-0c8f68a955c4__e29ffa56-eefe-4450-a47f-3d88d0d5feae	9565	110	1	0	.050847456	.0025854637	.19199768	.0097625935	3.7759545	2	9.101343745365931	Private-Private	38	9.2481661	11.661518
36	02a5b83b-9c98-4ada-a608-0c8f68a955c4__e29ffa56-eefe-4450-a47f-3d88d0d5feae	9565	110	1	0	.049180329	.0024187048	.17969824	.0088376189	3.6538641	1	9.101343745365931	Private-Private	39	9.2481661	11.861743
37	02a5b83b-9c98-4ada-a608-0c8f68a955c4__e29ffa56-eefe-4450-a47f-3d88d0d5feae	9565	110	1	0	.059259258	.0035116596	.212694	.012604089	3.5892115	1	9.101343745365931	Private-Private	40	9.2481661	12.040812
38	02a5b83b-9c98-4ada-a608-0c8f68a955c4__e29ffa56-eefe-4450-a47f-3d88d0d5feae	9565	110	1	0	.048275862	.0023305588	.1756222	.0084783128	3.6378882	1	9.101343745365931	Private-Private	41	9.2481661	12.211823
41	02a5b83b-9c98-4ada-a608-0c8f68a955c4__e29ffa56-eefe-4450-a47f-3d88d0d5feae	9565	110	1	0	.043715846	.0019110752	.077206984	.0033751687	1.7661098	2	9.101343745365931	Private-Private	44	9.2481661	12.702147
42	02a5b83b-9c98-4ada-a608-0c8f68a955c4__e29ffa56-eefe-4450-a47f-3d88d0d5feae	9565	110	1	0	.041025642	.0016831033	.087291829	.0035812033	2.1277382	1	9.101343745365931	Private-Private	45	9.2481661	12.809237
43	02a5b83b-9c98-4ada-a608-0c8f68a955c4__e29ffa56-eefe-4450-a47f-3d88d0d5feae	9565	110	1	0	.043478262	.0018903592	.076851912	.0033413873	1.7675939	1	9.101343745365931	Private-Private	46	9.2481661	12.893164
44	02a5b83b-9c98-4ada-a608-0c8f68a955c4__e29ffa56-eefe-4450-a47f-3d88d0d5feae	9565	110	1	0	.038834952	.0015081535	.06992612	.0027155776	1.8005977	1	9.101343745365931	Private-Private	47	9.2481661	12.888418
25	02a5b83b-9c98-4ada-a608-0c8f68a955c4__e91fa5d6-e583-4829-9d62-f48aadb85f38	9565	8706	1	1.3862944	.5	.25	1.3712437	.68562186	2.7424874	4	9.102465972691443	Private-Private	20	7.2019162	5.0875964
26	02a5b83b-9c98-4ada-a608-0c8f68a955c4__e91fa5d6-e583-4829-9d62-f48aadb85f38	9565	8706	1	1.3862944	.35714287	.12755102	.9960227	.35572237	2.7888634	1	9.102465972691443	Private-Private	21	7.2019162	4.923624
27	02a5b83b-9c98-4ada-a608-0c8f68a955c4__e91fa5d6-e583-4829-9d62-f48aadb85f38	9565	8706	1	1.3862944	.41666666	.1736111	.88645923	.369358	2.1275022	1	9.102465972691443	Private-Private	22	7.2019162	4.7578912
28	02a5b83b-9c98-4ada-a608-0c8f68a955c4__e91fa5d6-e583-4829-9d62-f48aadb85f38	9565	8706	1	1.3862944	.45454547	.20661159	.95534307	.43424687	2.1017547	1	9.102465972691443	Private-Private	23	7.2019162	4.7229533
18	02a5b83b-9c98-4ada-a608-0c8f68a955c4__ef71942e-bcc3-4238-820f-7a0d80fcdfee	9565	5167	4	2.2772672	.40000001	.16000001	1.4461418	.57845676	3.6153545	0	0	Private-Public	19.5	8.8764744	3.583519
19	02a5b83b-9c98-4ada-a608-0c8f68a955c4__ef71942e-bcc3-4238-820f-7a0d80fcdfee	9565	5167	4	2.2772672	.85714287	.73469388	2.7270396	2.3374627	3.1815462	1	0	Private-Public	20.5	8.8764744	4.6101575
20	02a5b83b-9c98-4ada-a608-0c8f68a955c4__ef71942e-bcc3-4238-820f-7a0d80fcdfee	9565	5167	5	2.4159138	.5	.25	1.5969905	.79849523	3.1939809	1	0	Private-Public	21.5	8.8764744	4.7492704
21	02a5b83b-9c98-4ada-a608-0c8f68a955c4__ef71942e-bcc3-4238-820f-7a0d80fcdfee	9565	5167	9	2.6703098	.5	.25	1.6811527	.84057635	3.3623054	1	0	Private-Public	22.5	8.8764744	5.0689044
22	02a5b83b-9c98-4ada-a608-0c8f68a955c4__ef71942e-bcc3-4238-820f-7a0d80fcdfee	9565	5167	9	2.6230569	.46666667	.21777777	1.579926	.73729879	3.3855557	1	0	Private-Public	23.5	8.8764744	5.5114107
23	02a5b83b-9c98-4ada-a608-0c8f68a955c4__ef71942e-bcc3-4238-820f-7a0d80fcdfee	9565	5167	9	2.417896	.46666667	.21777777	1.3070686	.60996532	2.8008614	1	0	Private-Public	24.5	8.8764744	5.760478
24	02a5b83b-9c98-4ada-a608-0c8f68a955c4__ef71942e-bcc3-4238-820f-7a0d80fcdfee	9565	5167	14	2.448539	.36842105	.13573407	1.1064713	.40764731	3.0032792	1	0	Private-Public	25.5	8.8764744	6.2105999
25	02a5b83b-9c98-4ada-a608-0c8f68a955c4__ef71942e-bcc3-4238-820f-7a0d80fcdfee	9565	5167	13	2.4117844	.47058824	.22145329	1.5131383	.7120651	3.2154188	1	0	Private-Public	26.5	8.8764744	6.6675925
26	02a5b83b-9c98-4ada-a608-0c8f68a955c4__ef71942e-bcc3-4238-820f-7a0d80fcdfee	9565	5167	10	2.0014801	.53333336	.28444448	1.7993991	.9596796	3.3738732	1	0	Private-Public	27.5	8.8764744	6.5978274
27	02a5b83b-9c98-4ada-a608-0c8f68a955c4__ef71942e-bcc3-4238-820f-7a0d80fcdfee	9565	5167	9	2.0654552	.5714286	.32653064	1.7863098	1.0207485	3.1260421	1	0	Private-Public	28.5	8.8764744	6.6777129
28	02a5b83b-9c98-4ada-a608-0c8f68a955c4__ef71942e-bcc3-4238-820f-7a0d80fcdfee	9565	5167	6	2.3671236	.53333336	.28444448	1.7552599	.93613869	3.2911122	1	0	Private-Public	29.5	8.8764744	6.612041
29	02a5b83b-9c98-4ada-a608-0c8f68a955c4__ef71942e-bcc3-4238-820f-7a0d80fcdfee	9565	5167	1	1.0986123	.60000002	.36000001	1.9187268	1.1512361	3.1978779	1	0	Private-Public	30.5	8.8764744	6.2728772
30	02a5b83b-9c98-4ada-a608-0c8f68a955c4__ef71942e-bcc3-4238-820f-7a0d80fcdfee	9565	5167	1	1.0986123	.22222222	.049382716	.75148565	.16699682	3.3816855	1	0	Private-Public	31.5	8.8764744	5.8362718
38	02a5b83b-9c98-4ada-a608-0c8f68a955c4__ef71942e-bcc3-4238-820f-7a0d80fcdfee	9565	5167	1	1.0986123	.36842105	.13573407	.69825327	.2572512	1.8952589	2	0	Private-Public	39.5	8.8764744	7.9678001
39	02a5b83b-9c98-4ada-a608-0c8f68a955c4__ef71942e-bcc3-4238-820f-7a0d80fcdfee	9565	5167	1	1.0986123	.31999999	.1024	.65700471	.2102415	2.0531397	1	0	Private-Public	40.5	8.8764744	8.1204405
40	02a5b83b-9c98-4ada-a608-0c8f68a955c4__ef71942e-bcc3-4238-820f-7a0d80fcdfee	9565	5167	2	2.0149031	.31999999	.1024	.49316278	.15781209	1.5411338	1	0	Private-Public	41.5	8.8764744	8.133441
41	02a5b83b-9c98-4ada-a608-0c8f68a955c4__ef71942e-bcc3-4238-820f-7a0d80fcdfee	9565	5167	2	2.0149031	.375	.140625	.83617169	.31356439	2.2297912	1	0	Private-Public	42.5	8.8764744	8.0978823
42	02a5b83b-9c98-4ada-a608-0c8f68a955c4__ef71942e-bcc3-4238-820f-7a0d80fcdfee	9565	5167	1	2.4849067	.39130434	.15311909	.89023113	.3483513	2.2750351	1	0	Private-Public	43.5	8.8764744	8.0674629
43	02a5b83b-9c98-4ada-a608-0c8f68a955c4__ef71942e-bcc3-4238-820f-7a0d80fcdfee	9565	5167	1	2.4849067	.44444445	.19753087	1.0107039	.44920176	2.2740839	1	0	Private-Public	44.5	8.8764744	7.7529798
44	02a5b83b-9c98-4ada-a608-0c8f68a955c4__ef71942e-bcc3-4238-820f-7a0d80fcdfee	9565	5167	2	1.8718022	.53846157	.28994086	1.269224	.68342841	2.3571303	1	0	Private-Public	45.5	8.8764744	7.6458759
45	02a5b83b-9c98-4ada-a608-0c8f68a955c4__ef71942e-bcc3-4238-820f-7a0d80fcdfee	9565	5167	1	0	.52941179	.28027683	1.5156488	.80240238	2.8628922	1	0	Private-Public	46.5	8.8764744	7.7719102
40	02a5b83b-9c98-4ada-a608-0c8f68a955c4__faea6c01-d411-4618-b697-e9095b881424	9565	42459	1	.69314718	.375	.140625	.72818041	.27306765	1.9418144	0	8.728674917336813	Private-Private	22	7.1906762	5.2600961
41	02a5b83b-9c98-4ada-a608-0c8f68a955c4__faea6c01-d411-4618-b697-e9095b881424	9565	42459	1	.69314718	.33333334	.11111112	.66684389	.22228131	2.0005317	1	8.728674917336813	Private-Private	23	7.1906762	5.6058021
42	02a5b83b-9c98-4ada-a608-0c8f68a955c4__faea6c01-d411-4618-b697-e9095b881424	9565	42459	1	.69314718	.33333334	.11111112	.61316097	.20438701	1.8394829	1	8.728674917336813	Private-Private	24	7.1906762	5.676754
43	02a5b83b-9c98-4ada-a608-0c8f68a955c4__faea6c01-d411-4618-b697-e9095b881424	9565	42459	1	.69314718	.33333334	.11111112	.61118823	.20372942	1.8335646	1	8.728674917336813	Private-Private	25	7.1906762	5.7477994
30	02a5b83b-9c98-4ada-a608-0c8f68a955c4__fbc230b8-06e5-4623-b841-54b03edab4cc	9565	25918	1	3.4657359	.40000001	.16000001	1.2476901	.49907604	3.119225	0	5.840842458933205	Private-Private	17	7.1914291	3.4177268
31	02a5b83b-9c98-4ada-a608-0c8f68a955c4__fbc230b8-06e5-4623-b841-54b03edab4cc	9565	25918	1	3.4657359	.40000001	.16000001	1.2447975	.49791899	3.1119936	1	5.840842458933205	Private-Private	18	7.1914291	3.4177268
32	02a5b83b-9c98-4ada-a608-0c8f68a955c4__fbc230b8-06e5-4623-b841-54b03edab4cc	9565	25918	1	3.4657359	.40000001	.16000001	1.3805325	.55221301	3.4513311	1	5.840842458933205	Private-Private	19	7.1914291	3.7256935
33	02a5b83b-9c98-4ada-a608-0c8f68a955c4__fbc230b8-06e5-4623-b841-54b03edab4cc	9565	25918	1	3.4657359	.2857143	.081632659	.72374004	.20678288	2.5330901	1	5.840842458933205	Private-Private	20	7.1914291	4.1666651
39	02ade7b3-a6b2-47b6-9235-45b28bc1274e__059f0700-45ca-491f-bbb4-1d4450eab04c	255	81	1	0	.28409091	.080707639	.67338312	.19130202	2.3703086	3	6.518270500386032	Private-Private	42	8.5494671	10.643625
40	02ade7b3-a6b2-47b6-9235-45b28bc1274e__059f0700-45ca-491f-bbb4-1d4450eab04c	255	81	1	0	.30681819	.0941374	.24848416	.076239459	.8098743	1	6.518270500386032	Private-Private	43	8.5494671	10.242439
41	02ade7b3-a6b2-47b6-9235-45b28bc1274e__059f0700-45ca-491f-bbb4-1d4450eab04c	255	81	1	0	.31764707	.10089966	.34828579	.11063196	1.0964552	1	6.518270500386032	Private-Private	44	8.5494671	9.6074038
42	02ade7b3-a6b2-47b6-9235-45b28bc1274e__059f0700-45ca-491f-bbb4-1d4450eab04c	255	81	1	0	.28749999	.082656249	.7141487	.20531775	2.4839954	1	6.518270500386032	Private-Private	45	8.5494671	9.0174227
34	02ade7b3-a6b2-47b6-9235-45b28bc1274e__1008a3ec-2edb-407f-af83-909b72c551ee	255	14277	1	0	.56	.3136	1.1562314	.64748961	2.0646989	3	7.25317273585864	Private-Private	37	7.4863329	6.6795993
35	02ade7b3-a6b2-47b6-9235-45b28bc1274e__1008a3ec-2edb-407f-af83-909b72c551ee	255	14277	1	0	.42105263	.17728533	.82299727	.34652516	1.9546185	1	7.25317273585864	Private-Private	38	7.4863329	7.1268907
36	02ade7b3-a6b2-47b6-9235-45b28bc1274e__1008a3ec-2edb-407f-af83-909b72c551ee	255	14277	1	0	.40816328	.16659726	.75149953	.3067345	1.8411738	1	7.25317273585864	Private-Private	39	7.4863329	7.7450027
37	02ade7b3-a6b2-47b6-9235-45b28bc1274e__1008a3ec-2edb-407f-af83-909b72c551ee	255	14277	1	0	.36507937	.13328294	.67609048	.24682668	1.8519	1	7.25317273585864	Private-Private	40	7.4863329	8.2937994
41	02ade7b3-a6b2-47b6-9235-45b28bc1274e__1008a3ec-2edb-407f-af83-909b72c551ee	255	14277	1	0	.29661018	.087977596	.20895609	.061978504	.70448053	3	7.25317273585864	Private-Private	44	7.4863329	9.500432
42	02ade7b3-a6b2-47b6-9235-45b28bc1274e__1008a3ec-2edb-407f-af83-909b72c551ee	255	14277	1	0	.29824561	.08895044	.64161962	.19136022	2.1513128	1	7.25317273585864	Private-Private	45	7.4863329	9.5995741
43	02ade7b3-a6b2-47b6-9235-45b28bc1274e__1008a3ec-2edb-407f-af83-909b72c551ee	255	14277	1	0	.33333334	.11111112	.54305685	.18101896	1.6291705	1	7.25317273585864	Private-Private	46	7.4863329	9.7036638
44	02ade7b3-a6b2-47b6-9235-45b28bc1274e__1008a3ec-2edb-407f-af83-909b72c551ee	255	14277	1	0	.29661018	.087977596	.49880058	.14794932	1.6816704	1	7.25317273585864	Private-Private	47	7.4863329	9.6463995
39	02ade7b3-a6b2-47b6-9235-45b28bc1274e__16af4959-f791-4480-8511-c672d603ab3e	255	1210	1	0	.22916667	.052517362	.54319572	.12448236	2.3703086	3	7.430457248916639	Private-Private	41.5	6.8580399	6.544631
40	02ade7b3-a6b2-47b6-9235-45b28bc1274e__16af4959-f791-4480-8511-c672d603ab3e	255	1210	1	0	.24489796	.059975013	.19833657	.04857222	.8098743	1	7.430457248916639	Private-Private	42.5	6.8580399	6.7375598
41	02ade7b3-a6b2-47b6-9235-45b28bc1274e__16af4959-f791-4480-8511-c672d603ab3e	255	1210	1	0	.2037037	.041495197	.22335199	.045497626	1.0964552	1	7.430457248916639	Private-Private	43.5	6.8580399	6.8778114
42	02ade7b3-a6b2-47b6-9235-45b28bc1274e__16af4959-f791-4480-8511-c672d603ab3e	255	1210	1	0	.2037037	.041495197	.50599909	.10307388	2.4839954	1	7.430457248916639	Private-Private	44.5	6.8580399	7.1546154
23	02ade7b3-a6b2-47b6-9235-45b28bc1274e__1f8bc0fd-6fc0-4592-849a-9c009662dbba	255	23	1	4.9272537	.328125	.10766602	1.2768047	.41895154	3.8912144	4	6.707024572084743	Private-Private	26	7.9880338	8.5954494
24	02ade7b3-a6b2-47b6-9235-45b28bc1274e__1f8bc0fd-6fc0-4592-849a-9c009662dbba	255	23	1	4.9272537	.34999999	.12249999	1.436661	.50283134	4.1047459	1	6.707024572084743	Private-Private	27	7.9880338	8.5423737
25	02ade7b3-a6b2-47b6-9235-45b28bc1274e__1f8bc0fd-6fc0-4592-849a-9c009662dbba	255	23	1	4.9272537	.4074074	.16598079	1.6579739	.67547083	4.0695724	1	6.707024572084743	Private-Private	28	7.9880338	8.6449709
26	02ade7b3-a6b2-47b6-9235-45b28bc1274e__1f8bc0fd-6fc0-4592-849a-9c009662dbba	255	23	1	4.9272537	.44	.1936	1.7946173	.78963161	4.0786757	1	6.707024572084743	Private-Private	29	7.9880338	8.7107019
33	02ade7b3-a6b2-47b6-9235-45b28bc1274e__1f8bc0fd-6fc0-4592-849a-9c009662dbba	255	23	1	1.0986123	.31034482	.096313901	1.0090659	.31315833	3.2514346	3	6.707024572084743	Private-Private	36	7.9880338	8.8907547
34	02ade7b3-a6b2-47b6-9235-45b28bc1274e__1f8bc0fd-6fc0-4592-849a-9c009662dbba	255	23	1	1.0986123	.3275862	.10731272	1.067866	.34981817	3.2598014	1	6.707024572084743	Private-Private	37	7.9880338	9.1239109
35	02ade7b3-a6b2-47b6-9235-45b28bc1274e__1f8bc0fd-6fc0-4592-849a-9c009662dbba	255	23	3	1.0986123	.32352942	.10467128	1.0122815	.32750288	3.1288702	1	6.707024572084743	Private-Private	38	7.9880338	9.1899338
36	02ade7b3-a6b2-47b6-9235-45b28bc1274e__1f8bc0fd-6fc0-4592-849a-9c009662dbba	255	23	3	1.0986123	.34722221	.12056326	.94226986	.32717702	2.7137372	1	6.707024572084743	Private-Private	39	7.9880338	9.4422455
37	02ade7b3-a6b2-47b6-9235-45b28bc1274e__1f8bc0fd-6fc0-4592-849a-9c009662dbba	255	23	2	1.0986123	.35526314	.1262119	.90114903	.32014501	2.5365677	1	6.707024572084743	Private-Private	40	7.9880338	9.5821457
38	02ade7b3-a6b2-47b6-9235-45b28bc1274e__1f8bc0fd-6fc0-4592-849a-9c009662dbba	255	23	2	1.0986123	.33734939	.11380461	.76129419	.25682214	2.2566936	1	6.707024572084743	Private-Private	41	7.9880338	9.7892828
39	02ade7b3-a6b2-47b6-9235-45b28bc1274e__1f8bc0fd-6fc0-4592-849a-9c009662dbba	255	23	2	1.0986123	.29896906	.089382499	.67486715	.2017644	2.2573144	1	6.707024572084743	Private-Private	42	7.9880338	9.8653698
43	02ade7b3-a6b2-47b6-9235-45b28bc1274e__1f8bc0fd-6fc0-4592-849a-9c009662dbba	255	23	1	0	.30172414	.091037452	.15553366	.046928257	.51548296	2	6.707024572084743	Private-Private	46	7.9880338	9.9274969
44	02ade7b3-a6b2-47b6-9235-45b28bc1274e__1f8bc0fd-6fc0-4592-849a-9c009662dbba	255	23	1	0	.3125	.09765625	.15571755	.048661735	.49829617	1	6.707024572084743	Private-Private	47	7.9880338	9.9713564
45	02ade7b3-a6b2-47b6-9235-45b28bc1274e__1f8bc0fd-6fc0-4592-849a-9c009662dbba	255	23	1	0	.3539823	.12530346	.32801288	.11611075	.9266364	1	6.707024572084743	Private-Private	48	7.9880338	10.044249
40	02ade7b3-a6b2-47b6-9235-45b28bc1274e__292ad13b-4559-4100-ac5d-016491494353	255	15055	1	.69314718	.2173913	.047258977	-.064204909	-.013957589	-.29534259	3	8.894965904664774	Private-Private	38	6.8951764	7.0496888
41	02ade7b3-a6b2-47b6-9235-45b28bc1274e__292ad13b-4559-4100-ac5d-016491494353	255	15055	2	.4054651	.19607843	.038446754	-.0033814081	-.00066302123	-.017245181	1	8.894965904664774	Private-Private	39	6.8951764	7.0741167
42	02ade7b3-a6b2-47b6-9235-45b28bc1274e__292ad13b-4559-4100-ac5d-016491494353	255	15055	2	.4054651	.15686275	.024605922	.23630823	.037067961	1.506465	1	8.894965904664774	Private-Private	40	6.8951764	7.2885861
43	02ade7b3-a6b2-47b6-9235-45b28bc1274e__292ad13b-4559-4100-ac5d-016491494353	255	15055	2	.4054651	.14285715	.020408165	.15300362	.02185766	1.0710253	1	8.894965904664774	Private-Private	41	6.8951764	7.4567432
44	02ade7b3-a6b2-47b6-9235-45b28bc1274e__292ad13b-4559-4100-ac5d-016491494353	255	15055	1	0	.1509434	.022783909	.16540048	.02496611	1.0957781	1	8.894965904664774	Private-Private	42	6.8951764	7.4713631
45	02ade7b3-a6b2-47b6-9235-45b28bc1274e__292ad13b-4559-4100-ac5d-016491494353	255	15055	1	0	.14545454	.021157023	.24725367	.035964169	1.699869	1	8.894965904664774	Private-Private	43	6.8951764	7.4067106
43	02ade7b3-a6b2-47b6-9235-45b28bc1274e__2ab6151b-b77b-48b4-9bbd-0447c396f3ba	255	27291	1	0	.054545455	.0029752066	.028117253	.0015336683	.51548296	0	8.903276017228025	Private-Private	29.5	6.8448153	7.3411598
44	02ade7b3-a6b2-47b6-9235-45b28bc1274e__2ab6151b-b77b-48b4-9bbd-0447c396f3ba	255	27291	1	0	.057692308	.0033284023	.028747857	.0016585301	.49829617	1	8.903276017228025	Private-Private	30.5	6.8448153	7.3966422
45	02ade7b3-a6b2-47b6-9235-45b28bc1274e__2ab6151b-b77b-48b4-9bbd-0447c396f3ba	255	27291	1	0	.055555556	.0030864198	.051479802	.0028599889	.9266364	1	8.903276017228025	Private-Private	31.5	6.8448153	7.3954148
16	02ade7b3-a6b2-47b6-9235-45b28bc1274e__302d82e2-3344-4186-bf5c-b1902fa22460	255	1749	1	3.8286414	.2631579	.069252081	.89724261	.23611648	3.4095218	0	6.780302138794378	Private-Private	19	7.3846102	6.4614682
17	02ade7b3-a6b2-47b6-9235-45b28bc1274e__302d82e2-3344-4186-bf5c-b1902fa22460	255	1749	1	3.8286414	.27500001	.075625002	.68020332	.18705592	2.4734666	1	6.780302138794378	Private-Private	20	7.3846102	6.645741
18	02ade7b3-a6b2-47b6-9235-45b28bc1274e__302d82e2-3344-4186-bf5c-b1902fa22460	255	1749	2	3.3499041	.22727273	.051652897	.58899605	.13386275	2.5915825	1	6.780302138794378	Private-Private	21	7.3846102	6.6267176
19	02ade7b3-a6b2-47b6-9235-45b28bc1274e__302d82e2-3344-4186-bf5c-b1902fa22460	255	1749	2	3.3499041	.27272728	.074380167	.85833657	.23409179	3.147234	1	6.780302138794378	Private-Private	22	7.3846102	6.760994
20	02ade7b3-a6b2-47b6-9235-45b28bc1274e__302d82e2-3344-4186-bf5c-b1902fa22460	255	1749	1	2.3978953	.30434781	.092627592	1.057925	.32197717	3.4760394	1	6.780302138794378	Private-Private	23	7.3846102	7.0290875
21	02ade7b3-a6b2-47b6-9235-45b28bc1274e__302d82e2-3344-4186-bf5c-b1902fa22460	255	1749	1	2.3978953	.30769232	.094674565	1.1750382	.36155024	3.8188741	1	6.780302138794378	Private-Private	24	7.3846102	7.3287654
22	02ade7b3-a6b2-47b6-9235-45b28bc1274e__302d82e2-3344-4186-bf5c-b1902fa22460	255	1749	1	2.3978953	.30612245	.093710959	1.0531317	.32238728	3.4402304	1	6.780302138794378	Private-Private	25	7.3846102	7.4448333
18	02ade7b3-a6b2-47b6-9235-45b28bc1274e__32ec6cfb-177c-4e91-bf2f-b52c06839d0d	255	3382	2	4.1026435	.29268292	.085663289	.7446636	.21795031	2.5442674	0	8.876890722988586	Private-Private	21	8.5365057	8.6842318
19	02ade7b3-a6b2-47b6-9235-45b28bc1274e__32ec6cfb-177c-4e91-bf2f-b52c06839d0d	255	3382	2	4.1026435	.30952382	.095804997	.83432359	.25824302	2.6955068	1	8.876890722988586	Private-Private	22	8.5365057	9.2107401
20	02ade7b3-a6b2-47b6-9235-45b28bc1274e__32ec6cfb-177c-4e91-bf2f-b52c06839d0d	255	3382	2	4.1026435	.28	.078400001	.832313	.23304763	2.9725463	1	8.876890722988586	Private-Private	23	8.5365057	9.759964
21	02ade7b3-a6b2-47b6-9235-45b28bc1274e__32ec6cfb-177c-4e91-bf2f-b52c06839d0d	255	3382	2	4.1026435	.22727273	.051652897	.81206614	.18456051	3.573091	1	8.876890722988586	Private-Private	24	8.5365057	10.183163
41	02ade7b3-a6b2-47b6-9235-45b28bc1274e__35b6e26f-9817-41ab-a011-243b7724b546	255	44098	1	0	.05882353	.0034602077	.16524678	.009720399	2.8091953	0	0	Private-Private	22.5	6.7208233	6.7951465
42	02ade7b3-a6b2-47b6-9235-45b28bc1274e__35b6e26f-9817-41ab-a011-243b7724b546	255	44098	1	0	.059999999	.0035999999	.18739338	.011243603	3.1232231	1	0	Private-Private	23.5	6.7208233	7.095479
43	02ade7b3-a6b2-47b6-9235-45b28bc1274e__35b6e26f-9817-41ab-a011-243b7724b546	255	44098	1	0	.054545455	.0029752066	.12113787	.0066075199	2.220861	1	0	Private-Private	24.5	6.7208233	7.337913
44	02ade7b3-a6b2-47b6-9235-45b28bc1274e__35b6e26f-9817-41ab-a011-243b7724b546	255	44098	1	0	.057692308	.0033284023	.1647771	.0095063709	2.8561363	1	0	Private-Private	25.5	6.7208233	7.3935709
27	02ade7b3-a6b2-47b6-9235-45b28bc1274e__36a8b458-649c-4057-9e1d-3862cb934966	255	22499	3	1.9459101	.086956523	.0075614369	.15169358	.013190746	1.7444762	0	8.779427882582391	Private-Private	17.5	6.7310181	6.1125755
28	02ade7b3-a6b2-47b6-9235-45b28bc1274e__36a8b458-649c-4057-9e1d-3862cb934966	255	22499	3	1.9459101	.17391305	.030245747	.48122931	.083692051	2.7670684	1	8.779427882582391	Private-Private	18.5	6.7310181	6.0718918
29	02ade7b3-a6b2-47b6-9235-45b28bc1274e__36a8b458-649c-4057-9e1d-3862cb934966	255	22499	3	1.9459101	.15384616	.023668641	.45918185	.070643365	2.9846818	1	8.779427882582391	Private-Private	19.5	6.7310181	6.203547
30	02ade7b3-a6b2-47b6-9235-45b28bc1274e__36a8b458-649c-4057-9e1d-3862cb934966	255	22499	3	1.9459101	.14814815	.021947874	.44570997	.066031106	3.0085423	1	8.779427882582391	Private-Private	20.5	6.7310181	6.1136823
31	02ade7b3-a6b2-47b6-9235-45b28bc1274e__36a8b458-649c-4057-9e1d-3862cb934966	255	22499	2	1.704748	.17391305	.030245747	.57985592	.10084451	3.3341715	1	8.779427882582391	Private-Private	21.5	6.7310181	6.2822666
25	02ade7b3-a6b2-47b6-9235-45b28bc1274e__3bcc415e-efbd-40eb-9c74-edba2c79fb86	255	12060	1	3.0910425	.083333336	.006944445	.28333637	.023611365	3.4000363	0	4.084035339145085	Private-Private	25	6.9517722	6.8161879
26	02ade7b3-a6b2-47b6-9235-45b28bc1274e__3bcc415e-efbd-40eb-9c74-edba2c79fb86	255	12060	1	3.0910425	.13793103	.01902497	.45886546	.063291788	3.3267746	1	4.084035339145085	Private-Private	26	6.9517722	6.4653668
27	02ade7b3-a6b2-47b6-9235-45b28bc1274e__3bcc415e-efbd-40eb-9c74-edba2c79fb86	255	12060	1	3.0910425	.16	.025599999	.40550935	.064881496	2.5344336	1	4.084035339145085	Private-Private	27	6.9517722	6.2015228
28	02ade7b3-a6b2-47b6-9235-45b28bc1274e__3bcc415e-efbd-40eb-9c74-edba2c79fb86	255	12060	1	3.0910425	.16666667	.02777778	.43560636	.072601065	2.6136382	1	4.084035339145085	Private-Private	28	6.9517722	6.1495361
41	02ade7b3-a6b2-47b6-9235-45b28bc1274e__3c2a252d-fb40-4f13-b0a4-7d7634e94d32	255	4190	1	0	.35897437	.12886259	.25289044	.090781182	.70448053	3	7.293519011088025	Private-Private	41.5	7.3861609	7.8843884
42	02ade7b3-a6b2-47b6-9235-45b28bc1274e__3c2a252d-fb40-4f13-b0a4-7d7634e94d32	255	4190	1	0	.37179488	.13823143	.79984707	.29737905	2.1513128	1	7.293519011088025	Private-Private	42.5	7.3861609	8.0269871
43	02ade7b3-a6b2-47b6-9235-45b28bc1274e__3c2a252d-fb40-4f13-b0a4-7d7634e94d32	255	4190	1	0	.31764707	.10089966	.51750124	.16438276	1.6291705	1	7.293519011088025	Private-Private	43.5	7.3861609	8.1514778
44	02ade7b3-a6b2-47b6-9235-45b28bc1274e__3c2a252d-fb40-4f13-b0a4-7d7634e94d32	255	4190	1	0	.37349397	.13949774	.62809378	.23458923	1.6816704	1	7.293519011088025	Private-Private	44.5	7.3861609	8.289916
33	02ade7b3-a6b2-47b6-9235-45b28bc1274e__3d8f2260-207c-4095-b79b-722f37e5fcdb	255	6074	1	1.3862944	.38461539	.147929	1.2709103	.48881164	3.3043666	2	5.488612009235259	Private-Private	29.5	7.4238667	7.971776
34	02ade7b3-a6b2-47b6-9235-45b28bc1274e__3d8f2260-207c-4095-b79b-722f37e5fcdb	255	6074	1	1.3862944	.35897437	.12886259	1.2935773	.4643611	3.6035368	1	5.488612009235259	Private-Private	30.5	7.4238667	8.0949888
35	02ade7b3-a6b2-47b6-9235-45b28bc1274e__3d8f2260-207c-4095-b79b-722f37e5fcdb	255	6074	1	1.3862944	.28070176	.078793474	.82190317	.23070966	2.92803	1	5.488612009235259	Private-Private	31.5	7.4238667	8.361124
36	02ade7b3-a6b2-47b6-9235-45b28bc1274e__3d8f2260-207c-4095-b79b-722f37e5fcdb	255	6074	1	1.3862944	.3508772	.12311481	1.145244	.40184	3.2639453	1	5.488612009235259	Private-Private	32.5	7.4238667	8.6179428
29	02ade7b3-a6b2-47b6-9235-45b28bc1274e__3dba572a-b4f7-42f8-97ee-cf644c6737c3	255	19265	2	2.9957323	.31818181	.10123967	.91786802	.29204893	2.8847282	3	7.405236139460484	Private-Private	19	7.4142718	9.1916161
30	02ade7b3-a6b2-47b6-9235-45b28bc1274e__3dba572a-b4f7-42f8-97ee-cf644c6737c3	255	19265	3	2.8716795	.38095239	.14512472	1.0304415	.39254916	2.7049091	1	7.405236139460484	Private-Private	20	7.4142718	9.4441862
31	02ade7b3-a6b2-47b6-9235-45b28bc1274e__3dba572a-b4f7-42f8-97ee-cf644c6737c3	255	19265	3	2.8716795	.35714287	.12755102	1.039748	.37133855	2.9112942	1	7.405236139460484	Private-Private	21	7.4142718	9.6602373
32	02ade7b3-a6b2-47b6-9235-45b28bc1274e__3dba572a-b4f7-42f8-97ee-cf644c6737c3	255	19265	3	2.8716795	.34090909	.11621901	.97707218	.33309278	2.8660784	1	7.405236139460484	Private-Private	22	7.4142718	9.8402815
33	02ade7b3-a6b2-47b6-9235-45b28bc1274e__3dba572a-b4f7-42f8-97ee-cf644c6737c3	255	19265	1	2.5649493	.30434781	.092627592	.83066875	.25281224	2.7293403	1	7.405236139460484	Private-Private	23	7.4142718	9.7456341
34	02ade7b3-a6b2-47b6-9235-45b28bc1274e__3dba572a-b4f7-42f8-97ee-cf644c6737c3	255	19265	1	2.5649493	.2888889	.083456799	.76736844	.22168423	2.6562753	1	7.405236139460484	Private-Private	24	7.4142718	9.5758162
33	02ade7b3-a6b2-47b6-9235-45b28bc1274e__549b74ee-3752-4a5e-a446-b78890008da5	255	35	1	2.0794415	.32653061	.10662223	.83024085	.27109903	2.5426126	2	5.799205718528782	Private-Private	36	8.4886904	7.868063
34	02ade7b3-a6b2-47b6-9235-45b28bc1274e__549b74ee-3752-4a5e-a446-b78890008da5	255	35	5	4.6443911	.30000001	.090000004	.75836748	.22751023	2.5278914	1	5.799205718528782	Private-Private	37	8.4886904	7.7662048
35	02ade7b3-a6b2-47b6-9235-45b28bc1274e__549b74ee-3752-4a5e-a446-b78890008da5	255	35	6	4.5712686	.375	.140625	.61769569	.23163587	1.6471884	1	5.799205718528782	Private-Private	38	8.4886904	8.0145006
36	02ade7b3-a6b2-47b6-9235-45b28bc1274e__549b74ee-3752-4a5e-a446-b78890008da5	255	35	6	4.5712686	.43636364	.19041322	.80261356	.35023135	1.8393227	1	5.799205718528782	Private-Private	39	8.4886904	8.1045523
37	02ade7b3-a6b2-47b6-9235-45b28bc1274e__549b74ee-3752-4a5e-a446-b78890008da5	255	35	5	4.7397013	.41935483	.17585847	.567792	.2381063	1.3539655	1	5.799205718528782	Private-Private	40	8.4886904	8.2124329
38	02ade7b3-a6b2-47b6-9235-45b28bc1274e__549b74ee-3752-4a5e-a446-b78890008da5	255	35	6	4.5747108	.3561644	.12685308	.40927055	.1457676	1.1491058	1	5.799205718528782	Private-Private	41	8.4886904	8.3172779
39	02ade7b3-a6b2-47b6-9235-45b28bc1274e__549b74ee-3752-4a5e-a446-b78890008da5	255	35	2	3.5553482	.35227272	.12409607	.5620997	.19801237	1.5956378	1	5.799205718528782	Private-Private	42	8.4886904	8.6664753
40	02ade7b3-a6b2-47b6-9235-45b28bc1274e__549b74ee-3752-4a5e-a446-b78890008da5	255	35	2	1.7917595	.33684212	.11346261	.3836171	.1292184	1.1388632	1	5.799205718528782	Private-Private	43	8.4886904	8.9382038
41	02ade7b3-a6b2-47b6-9235-45b28bc1274e__549b74ee-3752-4a5e-a446-b78890008da5	255	35	3	1.5404451	.29906541	.089440122	.4670397	.13967542	1.5616641	1	5.799205718528782	Private-Private	44	8.4886904	9.2191515
42	02ade7b3-a6b2-47b6-9235-45b28bc1274e__549b74ee-3752-4a5e-a446-b78890008da5	255	35	4	1.3217559	.27966103	.078210294	.53253281	.14892867	1.9042081	1	5.799205718528782	Private-Private	45	8.4886904	9.5110006
43	02ade7b3-a6b2-47b6-9235-45b28bc1274e__549b74ee-3752-4a5e-a446-b78890008da5	255	35	4	.4054651	.32231405	.10388635	.67819965	.21859328	2.1041579	1	5.799205718528782	Private-Private	46	8.4886904	9.6938772
44	02ade7b3-a6b2-47b6-9235-45b28bc1274e__549b74ee-3752-4a5e-a446-b78890008da5	255	35	4	.4054651	.35135135	.12344777	.74823493	.26289335	2.1295917	1	5.799205718528782	Private-Private	47	8.4886904	9.7132044
45	02ade7b3-a6b2-47b6-9235-45b28bc1274e__549b74ee-3752-4a5e-a446-b78890008da5	255	35	4	.22314355	.34234235	.11719828	.80045354	.27402914	2.338167	1	5.799205718528782	Private-Private	48	8.4886904	9.6852074
33	02ade7b3-a6b2-47b6-9235-45b28bc1274e__59392414-a091-4b9c-8da5-91be30ead284	255	7005	1	2.6390574	.34999999	.12249999	1.5074599	.52761096	4.3070283	2	3.709578432479855	Private-Private	34.5	7.3702307	9.3794079
34	02ade7b3-a6b2-47b6-9235-45b28bc1274e__59392414-a091-4b9c-8da5-91be30ead284	255	7005	1	2.6390574	.35135135	.12344777	1.5241587	.53551525	4.3379903	1	3.709578432479855	Private-Private	35.5	7.3702307	9.6062603
35	02ade7b3-a6b2-47b6-9235-45b28bc1274e__59392414-a091-4b9c-8da5-91be30ead284	255	7005	1	2.6390574	.29787233	.088727929	1.2867937	.38330027	4.3199506	1	3.709578432479855	Private-Private	36.5	7.3702307	9.842144
36	02ade7b3-a6b2-47b6-9235-45b28bc1274e__59392414-a091-4b9c-8da5-91be30ead284	255	7005	1	2.6390574	.26530612	.070387334	1.1067137	.2936179	4.1714592	1	3.709578432479855	Private-Private	37.5	7.3702307	10.019558
41	02ade7b3-a6b2-47b6-9235-45b28bc1274e__6023a456-77d7-402d-826f-65d414f4bddd	255	3177	1	0	.33802816	.11426304	.23813426	.08049608	.70448053	3	7.145517233197776	Private-Private	40.5	7.1569562	7.7968802
42	02ade7b3-a6b2-47b6-9235-45b28bc1274e__6023a456-77d7-402d-826f-65d414f4bddd	255	3177	1	0	.38805971	.15059033	.83483779	.32396692	2.1513128	1	7.145517233197776	Private-Private	41.5	7.1569562	7.9244342
43	02ade7b3-a6b2-47b6-9235-45b28bc1274e__6023a456-77d7-402d-826f-65d414f4bddd	255	3177	1	0	.53225809	.28329867	.86713922	.46154186	1.6291705	1	7.145517233197776	Private-Private	42.5	7.1569562	7.9807076
44	02ade7b3-a6b2-47b6-9235-45b28bc1274e__6023a456-77d7-402d-826f-65d414f4bddd	255	3177	1	0	.53225809	.28329867	.89508271	.47641501	1.6816704	1	7.145517233197776	Private-Private	43.5	7.1569562	7.9707403
23	02ade7b3-a6b2-47b6-9235-45b28bc1274e__6364ce4f-92ee-4cbd-9357-6ea0f5453519	255	22	1	3.9318256	.34545454	.11933884	1.0248321	.35403293	2.9666195	3	7.383679087103858	Private-Private	26	7.6551538	9.4513235
24	02ade7b3-a6b2-47b6-9235-45b28bc1274e__6364ce4f-92ee-4cbd-9357-6ea0f5453519	255	22	2	3.8607297	.375	.140625	1.1759417	.44097817	3.1358447	1	7.383679087103858	Private-Private	27	7.6551538	9.3521004
25	02ade7b3-a6b2-47b6-9235-45b28bc1274e__6364ce4f-92ee-4cbd-9357-6ea0f5453519	255	22	2	3.8607297	.35555556	.12641975	1.1425008	.40622249	3.2132833	1	7.383679087103858	Private-Private	28	7.6551538	9.0662394
26	02ade7b3-a6b2-47b6-9235-45b28bc1274e__6364ce4f-92ee-4cbd-9357-6ea0f5453519	255	22	2	3.8607297	.41176471	.16955018	1.362093	.56086183	3.30794	1	7.383679087103858	Private-Private	29	7.6551538	8.6282873
27	02ade7b3-a6b2-47b6-9235-45b28bc1274e__6364ce4f-92ee-4cbd-9357-6ea0f5453519	255	22	1	3.7841897	.36666667	.13444445	.96422386	.35354874	2.6297014	1	7.383679087103858	Private-Private	30	7.6551538	8.3336306
28	02ade7b3-a6b2-47b6-9235-45b28bc1274e__6364ce4f-92ee-4cbd-9357-6ea0f5453519	255	22	1	3.7841897	.4074074	.16598079	1.0782577	.43929014	2.6466324	1	7.383679087103858	Private-Private	31	7.6551538	7.5650163
44	02ade7b3-a6b2-47b6-9235-45b28bc1274e__63f9f84f-460c-443b-8c0a-a97162b440a2	255	48552	1	0	.13461539	.018121304	.27043781	.03640509	2.0089664	2	8.879475671885212	Private-Private	28	6.7334018	7.3963351
45	02ade7b3-a6b2-47b6-9235-45b28bc1274e__63f9f84f-460c-443b-8c0a-a97162b440a2	255	48552	1	0	.12962963	.01680384	.24183989	.031349614	1.865622	1	8.879475671885212	Private-Private	29	6.7334018	7.3957214
19	02ade7b3-a6b2-47b6-9235-45b28bc1274e__6594f402-ae95-4b9e-9d32-35d866bbc8de	255	147	2	1.704748	.29850745	.089106701	1.1001947	.32841632	3.6856523	2	7.277324960683796	Private-Public	22	7.7685332	7.8965526
20	02ade7b3-a6b2-47b6-9235-45b28bc1274e__6594f402-ae95-4b9e-9d32-35d866bbc8de	255	147	4	2.5055258	.27272728	.074380167	.95229036	.25971556	3.4917312	1	7.277324960683796	Private-Public	23	7.7685332	8.0246983
21	02ade7b3-a6b2-47b6-9235-45b28bc1274e__6594f402-ae95-4b9e-9d32-35d866bbc8de	255	147	4	2.5055258	.33333334	.11111112	1.2631098	.42103663	3.7893293	1	7.277324960683796	Private-Public	24	7.7685332	8.3343515
22	02ade7b3-a6b2-47b6-9235-45b28bc1274e__6594f402-ae95-4b9e-9d32-35d866bbc8de	255	147	4	2.5055258	.31343284	.098240145	1.2025841	.37692934	3.8368158	1	7.277324960683796	Private-Public	25	7.7685332	8.4093857
23	02ade7b3-a6b2-47b6-9235-45b28bc1274e__6594f402-ae95-4b9e-9d32-35d866bbc8de	255	147	2	2.9444389	.30769232	.094674565	.79171389	.24360429	2.57307	1	7.277324960683796	Private-Public	26	7.7685332	8.5266485
24	02ade7b3-a6b2-47b6-9235-45b28bc1274e__6594f402-ae95-4b9e-9d32-35d866bbc8de	255	147	2	2.9444389	.32786885	.10749798	.70676959	.23172773	2.1556473	1	7.277324960683796	Private-Public	27	7.7685332	8.504817
27	02ade7b3-a6b2-47b6-9235-45b28bc1274e__6594f402-ae95-4b9e-9d32-35d866bbc8de	255	147	2	2.3025851	.3488372	.12168739	.60853821	.21228075	1.7444762	3	7.277324960683796	Private-Public	30	7.7685332	8.0204344
28	02ade7b3-a6b2-47b6-9235-45b28bc1274e__6594f402-ae95-4b9e-9d32-35d866bbc8de	255	147	2	2.3025851	.35714287	.12755102	.9441458	.33719492	2.6436081	1	7.277324960683796	Private-Public	31	7.7685332	7.8339963
29	02ade7b3-a6b2-47b6-9235-45b28bc1274e__6594f402-ae95-4b9e-9d32-35d866bbc8de	255	147	2	2.3025851	.33333334	.11111112	1.0854106	.36180356	3.2562318	1	7.277324960683796	Private-Public	32	7.7685332	7.7655692
30	02ade7b3-a6b2-47b6-9235-45b28bc1274e__6594f402-ae95-4b9e-9d32-35d866bbc8de	255	147	2	2.3025851	.37777779	.14271605	1.1687789	.44153866	3.0938263	1	7.277324960683796	Private-Public	33	7.7685332	7.4767556
31	02ade7b3-a6b2-47b6-9235-45b28bc1274e__6594f402-ae95-4b9e-9d32-35d866bbc8de	255	147	1	2.3025851	.44999999	.20249999	1.5171582	.68272114	3.3714626	1	7.277324960683796	Private-Public	34	7.7685332	7.4106493
32	02ade7b3-a6b2-47b6-9235-45b28bc1274e__6594f402-ae95-4b9e-9d32-35d866bbc8de	255	147	1	2.0794415	.42500001	.18062501	1.4177777	.60255551	3.3359473	1	7.277324960683796	Private-Public	35	7.7685332	7.6068845
33	02ade7b3-a6b2-47b6-9235-45b28bc1274e__6594f402-ae95-4b9e-9d32-35d866bbc8de	255	147	2	1.6094379	.39024389	.15229028	.992239	.3872152	2.5426126	1	7.277324960683796	Private-Public	36	7.7685332	7.8143997
34	02ade7b3-a6b2-47b6-9235-45b28bc1274e__6594f402-ae95-4b9e-9d32-35d866bbc8de	255	147	2	1.6094379	.33333334	.11111112	1.0975339	.36584467	3.2926018	1	7.277324960683796	Private-Public	37	7.7685332	7.9765954
35	02ade7b3-a6b2-47b6-9235-45b28bc1274e__6594f402-ae95-4b9e-9d32-35d866bbc8de	255	147	2	1.6094379	.39622641	.15699537	1.0894105	.43165323	2.7494648	1	7.277324960683796	Private-Public	38	7.7685332	8.2160883
36	02ade7b3-a6b2-47b6-9235-45b28bc1274e__6594f402-ae95-4b9e-9d32-35d866bbc8de	255	147	2	1.6094379	.3859649	.14896891	1.1826682	.4564684	3.0641859	1	7.277324960683796	Private-Public	39	7.7685332	8.4721956
37	02ade7b3-a6b2-47b6-9235-45b28bc1274e__6594f402-ae95-4b9e-9d32-35d866bbc8de	255	147	1	.69314718	.390625	.15258789	1.1804795	.46112484	3.0220277	1	7.277324960683796	Private-Public	40	7.7685332	8.614048
41	02ade7b3-a6b2-47b6-9235-45b28bc1274e__6594f402-ae95-4b9e-9d32-35d866bbc8de	255	147	1	0	.30487806	.092950627	.21478066	.065481909	.70448053	2	7.277324960683796	Private-Public	44	7.7685332	8.5504341
42	02ade7b3-a6b2-47b6-9235-45b28bc1274e__6594f402-ae95-4b9e-9d32-35d866bbc8de	255	147	1	0	.31506848	.099268146	.67781085	.21355684	2.1513128	1	7.277324960683796	Private-Public	45	7.7685332	8.4623146
43	02ade7b3-a6b2-47b6-9235-45b28bc1274e__6594f402-ae95-4b9e-9d32-35d866bbc8de	255	147	1	0	.34210527	.11703601	.55734783	.19067162	1.6291705	1	7.277324960683796	Private-Public	46	7.7685332	8.4521208
44	02ade7b3-a6b2-47b6-9235-45b28bc1274e__6594f402-ae95-4b9e-9d32-35d866bbc8de	255	147	1	0	.38356164	.14711954	.64502424	.24740657	1.6816704	1	7.277324960683796	Private-Public	47	7.7685332	8.2794437
24	02ade7b3-a6b2-47b6-9235-45b28bc1274e__65c72684-6742-4455-bc8a-31ba8f743c99	255	19337	1	.69314718	.027027028	.00073046022	.1002831	.0027103543	3.7104747	0	7.277324960683796	Private-Public	14	6.7190132	6.9660244
25	02ade7b3-a6b2-47b6-9235-45b28bc1274e__65c72684-6742-4455-bc8a-31ba8f743c99	255	19337	1	.69314718	.030303031	.0009182737	.11415066	.0034591109	3.7669716	1	7.277324960683796	Private-Public	15	6.7190132	6.7821922
26	02ade7b3-a6b2-47b6-9235-45b28bc1274e__65c72684-6742-4455-bc8a-31ba8f743c99	255	19337	1	.69314718	.037037037	.0013717421	.15109578	.0055961399	4.079586	1	7.277324960683796	Private-Public	16	6.7190132	6.4002576
27	02ade7b3-a6b2-47b6-9235-45b28bc1274e__65c72684-6742-4455-bc8a-31ba8f743c99	255	19337	1	.69314718	.043478262	.0018903592	.16083975	.0069930325	3.6993141	1	7.277324960683796	Private-Public	17	6.7190132	6.1125755
3	02ade7b3-a6b2-47b6-9235-45b28bc1274e__714734a3-78aa-4a95-aa0f-48cbf38b2e35	255	2218	1	2.9444389	.11111111	.012345679	.38588324	.042875916	3.4729493	1	5.358336962826725	Private-Private	4	6.7196169	4.5217886
4	02ade7b3-a6b2-47b6-9235-45b28bc1274e__714734a3-78aa-4a95-aa0f-48cbf38b2e35	255	2218	1	2.9444389	.1	.010000001	.34313199	.034313202	3.43132	1	5.358336962826725	Private-Private	5	6.7196169	4.6443911
5	02ade7b3-a6b2-47b6-9235-45b28bc1274e__714734a3-78aa-4a95-aa0f-48cbf38b2e35	255	2218	1	2.9444389	.11764706	.013840831	.38732496	.045567643	3.2922621	1	5.358336962826725	Private-Private	6	6.7196169	4.5053496
21	02ade7b3-a6b2-47b6-9235-45b28bc1274e__7183c409-0658-427e-99a8-e722571d0a79	255	5310	1	0	.15909091	.025309917	.60216367	.095798768	3.7850289	5	8.857977633969174	Private-Private	23.5	7.2696166	7.1176109
22	02ade7b3-a6b2-47b6-9235-45b28bc1274e__7183c409-0658-427e-99a8-e722571d0a79	255	5310	1	0	.2	.040000003	.76605767	.15321155	3.8302884	1	8.857977633969174	Private-Private	24.5	7.2696166	7.123673
23	02ade7b3-a6b2-47b6-9235-45b28bc1274e__7183c409-0658-427e-99a8-e722571d0a79	255	5310	1	0	.23684211	.056094185	.48536047	.11495379	2.0492997	1	8.857977633969174	Private-Private	25.5	7.2696166	7.1049652
24	02ade7b3-a6b2-47b6-9235-45b28bc1274e__7183c409-0658-427e-99a8-e722571d0a79	255	5310	1	0	.2631579	.069252081	.89132971	.23456046	3.3870528	1	8.857977633969174	Private-Private	26.5	7.2696166	7.0846453
27	02ade7b3-a6b2-47b6-9235-45b28bc1274e__74e913d1-9409-4869-97f7-6ea0f1e3e3ed	255	7723	1	0	.25	.0625	.92482853	.23120713	3.6993141	4	9.751993009868048	Private-Private	30	6.7838912	6.1333981
28	02ade7b3-a6b2-47b6-9235-45b28bc1274e__74e913d1-9409-4869-97f7-6ea0f1e3e3ed	255	7723	1	0	.25	.0625	.95023793	.23755948	3.8009517	1	9.751993009868048	Private-Private	31	6.7838912	6.0867748
29	02ade7b3-a6b2-47b6-9235-45b28bc1274e__74e913d1-9409-4869-97f7-6ea0f1e3e3ed	255	7723	1	0	.1923077	.036982249	.68444699	.13162442	3.5591242	1	9.751993009868048	Private-Private	32	6.7838912	6.2065759
30	02ade7b3-a6b2-47b6-9235-45b28bc1274e__74e913d1-9409-4869-97f7-6ea0f1e3e3ed	255	7723	1	0	.18518518	.034293551	.62623805	.11597	3.3816855	1	9.751993009868048	Private-Private	33	6.7838912	6.1158919
14	02ade7b3-a6b2-47b6-9235-45b28bc1274e__7555991b-3181-4fa4-9683-e2df4a468cc7	255	3256	1	1.6094379	.24137931	.058263969	.83603251	.20180094	3.4635632	0	7.226458077963915	Private-Private	14	6.7493458	6.1452579
15	02ade7b3-a6b2-47b6-9235-45b28bc1274e__7555991b-3181-4fa4-9683-e2df4a468cc7	255	3256	1	1.6094379	.2	.040000003	.69609797	.1392196	3.4804897	1	7.226458077963915	Private-Private	15	6.7493458	6.2775831
16	02ade7b3-a6b2-47b6-9235-45b28bc1274e__7555991b-3181-4fa4-9683-e2df4a468cc7	255	3256	1	1.6094379	.20588236	.042387545	.74468929	.15331838	3.6170621	1	7.226458077963915	Private-Private	16	6.7493458	6.3902407
17	02ade7b3-a6b2-47b6-9235-45b28bc1274e__7555991b-3181-4fa4-9683-e2df4a468cc7	255	3256	1	1.6094379	.19444445	.037808642	.73729599	.1433631	3.7918079	1	7.226458077963915	Private-Private	17	6.7493458	6.5603232
40	02ade7b3-a6b2-47b6-9235-45b28bc1274e__785cd871-0632-415b-8b8c-19f2f386a1ab	255	42509	2	2.6026897	.043478262	.0018903592	.094432168	.0041057463	2.1719398	0	0	Private-Private	22	6.7220278	6.6187391
41	02ade7b3-a6b2-47b6-9235-45b28bc1274e__785cd871-0632-415b-8b8c-19f2f386a1ab	255	42509	4	2.2772672	.039215688	.0015378702	.10888581	.0042700316	2.776588	1	0	Private-Private	23	6.7220278	6.7957058
42	02ade7b3-a6b2-47b6-9235-45b28bc1274e__785cd871-0632-415b-8b8c-19f2f386a1ab	255	42509	4	2.2772672	.039999999	.0016	.13223946	.0052895783	3.3059866	1	0	Private-Private	24	6.7220278	7.0958934
43	02ade7b3-a6b2-47b6-9235-45b28bc1274e__785cd871-0632-415b-8b8c-19f2f386a1ab	255	42509	5	2.0794415	.087719299	.0076946756	.24706888	.021672711	2.8165853	1	0	Private-Private	25	6.7220278	7.3388882
44	02ade7b3-a6b2-47b6-9235-45b28bc1274e__785cd871-0632-415b-8b8c-19f2f386a1ab	255	42509	3	1.4663371	.09259259	.0085733877	.2686021	.024870563	2.9009027	1	0	Private-Private	26	6.7220278	7.3963351
45	02ade7b3-a6b2-47b6-9235-45b28bc1274e__785cd871-0632-415b-8b8c-19f2f386a1ab	255	42509	3	1.4663371	.089285716	.0079719387	.29914626	.026709488	3.3504381	1	0	Private-Private	27	6.7220278	7.3954148
38	02ade7b3-a6b2-47b6-9235-45b28bc1274e__7f1fbd76-f82b-4ac8-b3c0-7dd3c12eec40	255	10359	3	0	.33333334	.11111112	1.0936983	.36456609	3.2810946	2	6.136472034677307	Private-Private	41	6.9042492	6.7405195
39	02ade7b3-a6b2-47b6-9235-45b28bc1274e__7f1fbd76-f82b-4ac8-b3c0-7dd3c12eec40	255	10359	3	0	.31666666	.10027777	1.0617018	.33620557	3.3527427	1	6.136472034677307	Private-Private	42	6.9042492	6.8669333
40	02ade7b3-a6b2-47b6-9235-45b28bc1274e__7f1fbd76-f82b-4ac8-b3c0-7dd3c12eec40	255	10359	3	0	.25373134	.064379595	.88642722	.22491439	3.4935663	1	6.136472034677307	Private-Private	43	6.9042492	7.0913262
41	02ade7b3-a6b2-47b6-9235-45b28bc1274e__7f1fbd76-f82b-4ac8-b3c0-7dd3c12eec40	255	10359	3	0	.27536231	.075824402	.96860707	.26671788	3.5175731	1	6.136472034677307	Private-Private	44	6.9042492	7.1720409
42	02ade7b3-a6b2-47b6-9235-45b28bc1274e__7f1fbd76-f82b-4ac8-b3c0-7dd3c12eec40	255	10359	2	0	.27142859	.073673479	.84746641	.23002662	3.1222446	1	6.136472034677307	Private-Private	45	6.9042492	7.3849206
41	02ade7b3-a6b2-47b6-9235-45b28bc1274e__8eaeac64-3b89-4009-9bb4-e84ff08400ad	255	32988	1	0	.07692308	.0059171603	.23563674	.018125905	3.0632775	0	7.807561180487196	Private-Private	27.5	6.7575135	6.7990561
42	02ade7b3-a6b2-47b6-9235-45b28bc1274e__8eaeac64-3b89-4009-9bb4-e84ff08400ad	255	32988	2	0	.078431375	.0061514806	.20155171	.015807977	2.5697842	1	7.807561180487196	Private-Private	28.5	6.7575135	7.0983758
43	02ade7b3-a6b2-47b6-9235-45b28bc1274e__8eaeac64-3b89-4009-9bb4-e84ff08400ad	255	32988	2	0	.090909094	.0082644634	.21962115	.019965559	2.4158325	1	7.807561180487196	Private-Private	29.5	6.7575135	7.3411598
44	02ade7b3-a6b2-47b6-9235-45b28bc1274e__8eaeac64-3b89-4009-9bb4-e84ff08400ad	255	32988	2	0	.096153848	.0092455624	.27371681	.026318923	2.8466547	1	7.807561180487196	Private-Private	30.5	6.7575135	7.3966422
45	02ade7b3-a6b2-47b6-9235-45b28bc1274e__8eaeac64-3b89-4009-9bb4-e84ff08400ad	255	32988	1	0	.09259259	.0085733877	.27848133	.02578531	3.0075986	1	7.807561180487196	Private-Private	31.5	6.7575135	7.3954148
33	02ade7b3-a6b2-47b6-9235-45b28bc1274e__9bec6c47-15e8-4e01-a9b2-622cd0483d06	255	1005	1	1.3862944	.29333332	.086044438	.96928084	.28432238	3.3043666	2	7.212891721656846	Private-Private	35.5	8.3035049	9.5144739
34	02ade7b3-a6b2-47b6-9235-45b28bc1274e__9bec6c47-15e8-4e01-a9b2-622cd0483d06	255	1005	1	1.3862944	.24691358	.060966317	.88976216	.21969436	3.6035368	1	7.212891721656846	Private-Private	36.5	8.3035049	9.7461615
35	02ade7b3-a6b2-47b6-9235-45b28bc1274e__9bec6c47-15e8-4e01-a9b2-622cd0483d06	255	1005	1	1.3862944	.27956989	.078159325	.81858903	.22885285	2.92803	1	7.212891721656846	Private-Private	37.5	8.3035049	10.00868
36	02ade7b3-a6b2-47b6-9235-45b28bc1274e__9bec6c47-15e8-4e01-a9b2-622cd0483d06	255	1005	1	1.3862944	.27000001	.072900005	.88126528	.23794164	3.2639453	1	7.212891721656846	Private-Private	38.5	8.3035049	10.298465
45	02ade7b3-a6b2-47b6-9235-45b28bc1274e__9bec6c47-15e8-4e01-a9b2-622cd0483d06	255	1005	1	0	.27215189	.074066646	.46262255	.12590359	1.699869	2	7.212891721656846	Private-Private	47.5	8.3035049	11.150728
36	02ade7b3-a6b2-47b6-9235-45b28bc1274e__9e8b15d4-9d72-4df7-923e-a9b4192f9f59	255	20193	1	.69314718	.2631579	.069252081	.40944099	.10774764	1.5558758	0	5.907008644788486	Private-Private	25.5	6.8057227	6.3977628
37	02ade7b3-a6b2-47b6-9235-45b28bc1274e__9e8b15d4-9d72-4df7-923e-a9b4192f9f59	255	20193	1	.69314718	.23809524	.056689344	.29701564	.070718013	1.2474657	1	5.907008644788486	Private-Private	26.5	6.8057227	6.251904
38	02ade7b3-a6b2-47b6-9235-45b28bc1274e__9e8b15d4-9d72-4df7-923e-a9b4192f9f59	255	20193	1	.69314718	.31818181	.10123967	.41747189	.13283196	1.3120545	1	5.907008644788486	Private-Private	27.5	6.8057227	6.1954255
39	02ade7b3-a6b2-47b6-9235-45b28bc1274e__9e8b15d4-9d72-4df7-923e-a9b4192f9f59	255	20193	1	.69314718	.27450982	.075355642	.37293535	.10237442	1.3585502	1	5.907008644788486	Private-Private	28.5	6.8057227	6.4297194
44	02ade7b3-a6b2-47b6-9235-45b28bc1274e__ad32b4e1-f352-4f1d-8fa4-5c4462369879	255	7683	1	.69314718	.34375	.11816406	.54568732	.18758002	1.5874541	3	7.766015577467989	Private-Private	39.5	7.0745401	7.9575276
45	02ade7b3-a6b2-47b6-9235-45b28bc1274e__ad32b4e1-f352-4f1d-8fa4-5c4462369879	255	7683	1	.69314718	.34285715	.11755103	.68745506	.23569888	2.0050771	1	7.766015577467989	Private-Private	40.5	7.0745401	7.983099
29	02ade7b3-a6b2-47b6-9235-45b28bc1274e__b0019d13-b152-40eb-9331-2d27f38c54b6	255	4862	1	1.6094379	.24242425	.058769517	.90521806	.21944682	3.7340245	0	5.905131946274239	Private-Private	26.5	7.0821285	6.2490096
30	02ade7b3-a6b2-47b6-9235-45b28bc1274e__b0019d13-b152-40eb-9331-2d27f38c54b6	255	4862	1	1.6094379	.25	.0625	.91419703	.22854926	3.6567881	1	5.905131946274239	Private-Private	27.5	7.0821285	6.1484685
31	02ade7b3-a6b2-47b6-9235-45b28bc1274e__b0019d13-b152-40eb-9331-2d27f38c54b6	255	4862	1	1.6094379	.27586207	.07609988	1.0533476	.29057866	3.8183851	1	5.905131946274239	Private-Private	28.5	7.0821285	6.3656111
32	02ade7b3-a6b2-47b6-9235-45b28bc1274e__b0019d13-b152-40eb-9331-2d27f38c54b6	255	4862	1	1.6094379	.33333334	.11111112	1.2246405	.40821353	3.6739213	1	5.905131946274239	Private-Private	29.5	7.0821285	6.5771656
43	02ade7b3-a6b2-47b6-9235-45b28bc1274e__b4e9690c-dc37-4688-a439-be00a53f6058	255	6736	1	0	.30701753	.094259769	.89924091	.27608275	2.9289563	2	7.443197872184737	Private-Private	39.5	7.6398826	9.8373747
44	02ade7b3-a6b2-47b6-9235-45b28bc1274e__b4e9690c-dc37-4688-a439-be00a53f6058	255	6736	1	0	.34545454	.11933884	.97187728	.3357394	2.813329	1	7.443197872184737	Private-Private	40.5	7.6398826	9.8734665
45	02ade7b3-a6b2-47b6-9235-45b28bc1274e__b4e9690c-dc37-4688-a439-be00a53f6058	255	6736	2	0	.33913043	.11500945	1.1852739	.40196243	3.4950383	1	7.443197872184737	Private-Private	41.5	7.6398826	9.9452772
45	02ade7b3-a6b2-47b6-9235-45b28bc1274e__b985fa70-5495-4d28-8a7e-3f406cba0eff	255	55148	2	0	.034482758	.0011890606	.13250618	.0045691784	3.8426793	0	7.451562375348216	Private-Private	24.5	7.1123276	7.4815559
38	02ade7b3-a6b2-47b6-9235-45b28bc1274e__bfa73e93-4869-4586-b3d2-dffcc2118cf9	255	1578	1	2.0794415	.35384616	.12520711	-.42766583	-.15132792	-1.2086208	2	6.630447144071123	Private-Private	40	7.2427979	7.3898726
39	02ade7b3-a6b2-47b6-9235-45b28bc1274e__bfa73e93-4869-4586-b3d2-dffcc2118cf9	255	1578	1	2.0794415	.33333334	.11111112	-.056338575	-.018779526	-.16901572	1	6.630447144071123	Private-Private	41	7.2427979	7.6150517
40	02ade7b3-a6b2-47b6-9235-45b28bc1274e__bfa73e93-4869-4586-b3d2-dffcc2118cf9	255	1578	1	2.0794415	.36231884	.13127494	-.12504305	-.045305453	-.34511882	1	6.630447144071123	Private-Private	42	7.2427979	7.7166834
41	02ade7b3-a6b2-47b6-9235-45b28bc1274e__bfa73e93-4869-4586-b3d2-dffcc2118cf9	255	1578	1	2.0794415	.29069766	.084505133	.24722327	.071867228	.85044807	1	6.630447144071123	Private-Private	43	7.2427979	7.9837809
44	02ade7b3-a6b2-47b6-9235-45b28bc1274e__cab1d2ba-2060-47e9-bfc0-dff45f9e5e63	255	47508	1	.69314718	.078947365	.0062326863	.31208152	.024638014	3.9530327	0	7.518556342864195	Private-Private	25	7.4312997	9.4252901
45	02ade7b3-a6b2-47b6-9235-45b28bc1274e__cab1d2ba-2060-47e9-bfc0-dff45f9e5e63	255	47508	1	.69314718	.075949363	.0057683056	.29184905	.022165749	3.8426793	1	7.518556342864195	Private-Private	26	7.4312997	9.4659128
19	02ade7b3-a6b2-47b6-9235-45b28bc1274e__ce48af44-598a-4486-ac5a-a10c4a356ad6	255	1082	1	0	.30952382	.095804997	1.1974574	.37064162	3.8687086	2	5.187523364865974	Private-Private	22	7.2236605	6.9260864
20	02ade7b3-a6b2-47b6-9235-45b28bc1274e__ce48af44-598a-4486-ac5a-a10c4a356ad6	255	1082	1	0	.31818181	.10123967	1.2342597	.392719	3.879102	1	5.187523364865974	Private-Private	23	7.2236605	7.2097101
21	02ade7b3-a6b2-47b6-9235-45b28bc1274e__ce48af44-598a-4486-ac5a-a10c4a356ad6	255	1082	1	0	.36734694	.13494378	1.4997151	.55091578	4.0825577	1	5.187523364865974	Private-Private	24	7.2236605	7.527256
22	02ade7b3-a6b2-47b6-9235-45b28bc1274e__ce48af44-598a-4486-ac5a-a10c4a356ad6	255	1082	1	0	.34693879	.12036652	1.3698789	.47526413	3.9484744	1	5.187523364865974	Private-Private	25	7.2236605	7.5183358
30	02ade7b3-a6b2-47b6-9235-45b28bc1274e__ce48af44-598a-4486-ac5a-a10c4a356ad6	255	1082	1	0	.36363637	.13223141	1.1249641	.40907788	3.0936513	3	5.187523364865974	Private-Private	33	7.2236605	7.2831049
31	02ade7b3-a6b2-47b6-9235-45b28bc1274e__ce48af44-598a-4486-ac5a-a10c4a356ad6	255	1082	1	0	.31111112	.096790127	1.1733054	.36502835	3.7713387	1	5.187523364865974	Private-Private	34	7.2236605	7.3635964
32	02ade7b3-a6b2-47b6-9235-45b28bc1274e__ce48af44-598a-4486-ac5a-a10c4a356ad6	255	1082	1	0	.30434781	.092627592	1.1331992	.34488669	3.7233689	1	5.187523364865974	Private-Private	35	7.2236605	7.5582557
33	02ade7b3-a6b2-47b6-9235-45b28bc1274e__ce48af44-598a-4486-ac5a-a10c4a356ad6	255	1082	1	0	.35714287	.12755102	1.2003484	.42869583	3.3609753	1	5.187523364865974	Private-Private	36	7.2236605	7.5234814
37	02ade7b3-a6b2-47b6-9235-45b28bc1274e__ce48af44-598a-4486-ac5a-a10c4a356ad6	255	1082	2	0	.36170211	.13082843	.72779399	.26324466	2.0121365	2	5.187523364865974	Private-Private	40	7.2236605	7.3145528
38	02ade7b3-a6b2-47b6-9235-45b28bc1274e__ce48af44-598a-4486-ac5a-a10c4a356ad6	255	1082	2	0	.28070176	.078793474	.67520416	.18953098	2.4054148	1	5.187523364865974	Private-Private	41	7.2236605	7.304852
39	02ade7b3-a6b2-47b6-9235-45b28bc1274e__ce48af44-598a-4486-ac5a-a10c4a356ad6	255	1082	2	0	.28787878	.082874194	.55496794	.15976349	1.9277834	1	5.187523364865974	Private-Private	42	7.2236605	7.3353081
40	02ade7b3-a6b2-47b6-9235-45b28bc1274e__ce48af44-598a-4486-ac5a-a10c4a356ad6	255	1082	2	0	.31343284	.098240145	.73946518	.23177268	2.359246	1	5.187523364865974	Private-Private	43	7.2236605	7.5895886
41	02ade7b3-a6b2-47b6-9235-45b28bc1274e__ce48af44-598a-4486-ac5a-a10c4a356ad6	255	1082	2	0	.32394367	.10493951	.77517277	.25111231	2.3929245	1	5.187523364865974	Private-Private	44	7.2236605	7.6634078
42	02ade7b3-a6b2-47b6-9235-45b28bc1274e__ce48af44-598a-4486-ac5a-a10c4a356ad6	255	1082	1	0	.40298507	.16239697	.88525802	.35674575	2.1967514	1	5.187523364865974	Private-Private	45	7.2236605	7.8052707
43	02ade7b3-a6b2-47b6-9235-45b28bc1274e__ce48af44-598a-4486-ac5a-a10c4a356ad6	255	1082	1	0	.40579709	.16467129	.71728444	.29107195	1.7675939	1	5.187523364865974	Private-Private	46	7.2236605	7.9829283
44	02ade7b3-a6b2-47b6-9235-45b28bc1274e__ce48af44-598a-4486-ac5a-a10c4a356ad6	255	1082	1	0	.38356164	.14711954	.69064021	.2649031	1.8005977	1	5.187523364865974	Private-Private	47	7.2236605	7.9710855
45	02ade7b3-a6b2-47b6-9235-45b28bc1274e__ce48af44-598a-4486-ac5a-a10c4a356ad6	255	1082	1	0	.375	.140625	.80456543	.30171204	2.1455078	1	5.187523364865974	Private-Private	48	7.2236605	7.8773971
3	02ade7b3-a6b2-47b6-9235-45b28bc1274e__d7bed78c-fc58-437d-820a-dc35e851d4d7	255	1900	2	3.068053	.11111111	.012345679	.38588324	.042875916	3.4729493	1	7.401168856143641	Private-Private	6	6.764462	4.6151204
4	02ade7b3-a6b2-47b6-9235-45b28bc1274e__d7bed78c-fc58-437d-820a-dc35e851d4d7	255	1900	2	3.068053	.15000001	.022500001	.51469803	.077204704	3.43132	1	7.401168856143641	Private-Private	7	6.764462	4.7578912
41	02ade7b3-a6b2-47b6-9235-45b28bc1274e__dceb4052-3b74-4edc-9087-7d586c824f00	255	264	1	0	.34042552	.11588953	.23982315	.08164192	.70448053	2	5.88430120077278	Private-Private	44	7.2474365	8.1036453
42	02ade7b3-a6b2-47b6-9235-45b28bc1274e__dceb4052-3b74-4edc-9087-7d586c824f00	255	264	1	0	.3882353	.15072665	.83521557	.32426018	2.1513128	1	5.88430120077278	Private-Private	45	7.2474365	8.1427908
43	02ade7b3-a6b2-47b6-9235-45b28bc1274e__dceb4052-3b74-4edc-9087-7d586c824f00	255	264	1	0	.42528737	.18086934	.69286567	.29466701	1.6291705	1	5.88430120077278	Private-Private	46	7.2474365	8.2248335
44	02ade7b3-a6b2-47b6-9235-45b28bc1274e__dceb4052-3b74-4edc-9087-7d586c824f00	255	264	1	0	.43373495	.18812601	.72939926	.31636596	1.6816704	1	5.88430120077278	Private-Private	47	7.2474365	8.1877165
15	02ade7b3-a6b2-47b6-9235-45b28bc1274e__dfd4e4fd-50fc-4e40-9e35-59651f22f625	255	8796	1	.69314718	.15151516	.022956843	.48688796	.073770903	3.2134604	0	3.884101869462663	Private-Private	17	6.7256336	6.2681489
16	02ade7b3-a6b2-47b6-9235-45b28bc1274e__dfd4e4fd-50fc-4e40-9e35-59651f22f625	255	8796	1	.69314718	.21875	.047851563	.69893003	.15289094	3.1951087	1	3.884101869462663	Private-Private	18	6.7256336	6.3843508
17	02ade7b3-a6b2-47b6-9235-45b28bc1274e__dfd4e4fd-50fc-4e40-9e35-59651f22f625	255	8796	1	.69314718	.20588236	.042387545	.52171993	.10741293	2.5340683	1	3.884101869462663	Private-Private	19	6.7256336	6.5546455
18	02ade7b3-a6b2-47b6-9235-45b28bc1274e__dfd4e4fd-50fc-4e40-9e35-59651f22f625	255	8796	1	.69314718	.21212122	.044995412	.47777948	.10134717	2.252389	1	3.884101869462663	Private-Private	20	6.7256336	6.5184097
29	02ade7b3-a6b2-47b6-9235-45b28bc1274e__dff7849a-2836-442d-9fcb-17a83a664610	255	6562	2	4.0943446	.42500001	.18062501	1.1045327	.46942642	2.5989006	3	7.132190396321474	Private-Private	26	7.2211051	6.6253924
30	02ade7b3-a6b2-47b6-9235-45b28bc1274e__dff7849a-2836-442d-9fcb-17a83a664610	255	6562	3	3.8430302	.46341464	.21475312	1.0907184	.50545484	2.3536553	1	7.132190396321474	Private-Private	27	7.2211051	6.5701823
31	02ade7b3-a6b2-47b6-9235-45b28bc1274e__dff7849a-2836-442d-9fcb-17a83a664610	255	6562	3	3.8430302	.35897437	.12886259	.93686509	.33631054	2.6098385	1	7.132190396321474	Private-Private	28	7.2211051	6.7031879
32	02ade7b3-a6b2-47b6-9235-45b28bc1274e__dff7849a-2836-442d-9fcb-17a83a664610	255	6562	4	3.5695326	.31818181	.10123967	.80187219	.25514114	2.5201697	1	7.132190396321474	Private-Private	29	7.2211051	6.905252
33	02ade7b3-a6b2-47b6-9235-45b28bc1274e__dff7849a-2836-442d-9fcb-17a83a664610	255	6562	2	2.3978953	.35714287	.12755102	.81781697	.29207748	2.2898874	1	7.132190396321474	Private-Private	30	7.2211051	6.8747153
34	02ade7b3-a6b2-47b6-9235-45b28bc1274e__dff7849a-2836-442d-9fcb-17a83a664610	255	6562	2	2.3978953	.3888889	.15123457	.87878108	.34174818	2.2597227	1	7.132190396321474	Private-Private	31	7.2211051	6.6726656
35	02ade7b3-a6b2-47b6-9235-45b28bc1274e__dff7849a-2836-442d-9fcb-17a83a664610	255	6562	1	.69314718	.37209302	.13845322	.76540452	.28480169	2.0570247	1	7.132190396321474	Private-Private	32	7.2211051	6.8084874
36	02ade7b3-a6b2-47b6-9235-45b28bc1274e__dff7849a-2836-442d-9fcb-17a83a664610	255	6562	2	.69314718	.27906978	.077879943	.61373919	.17127608	2.1992321	1	7.132190396321474	Private-Private	33	7.2211051	6.7684932
37	02ade7b3-a6b2-47b6-9235-45b28bc1274e__dff7849a-2836-442d-9fcb-17a83a664610	255	6562	1	.69314718	.33333334	.11111112	.6344263	.21147545	1.9032788	1	7.132190396321474	Private-Private	34	7.2211051	6.7298241
38	02ade7b3-a6b2-47b6-9235-45b28bc1274e__dff7849a-2836-442d-9fcb-17a83a664610	255	6562	1	.69314718	.2857143	.081632659	.54679841	.15622813	1.9137944	1	7.132190396321474	Private-Private	35	7.2211051	6.6833611
39	02ade7b3-a6b2-47b6-9235-45b28bc1274e__dff7849a-2836-442d-9fcb-17a83a664610	255	6562	1	.69314718	.25	.0625	.55545741	.13886435	2.2218297	1	7.132190396321474	Private-Private	36	7.2211051	6.8674541
40	02ade7b3-a6b2-47b6-9235-45b28bc1274e__dff7849a-2836-442d-9fcb-17a83a664610	255	6562	2	.4054651	.24561404	.060326256	.47154862	.11581896	1.9198765	1	7.132190396321474	Private-Private	37	7.2211051	7.0702991
41	02ade7b3-a6b2-47b6-9235-45b28bc1274e__dff7849a-2836-442d-9fcb-17a83a664610	255	6562	1	0	.203125	.041259766	.44768256	.090935521	2.2039757	1	7.132190396321474	Private-Private	38	7.2211051	7.2509904
42	02ade7b3-a6b2-47b6-9235-45b28bc1274e__dff7849a-2836-442d-9fcb-17a83a664610	255	6562	1	0	.24242425	.058769517	.57608849	.13965783	2.3763649	1	7.132190396321474	Private-Private	39	7.2211051	7.4521122
43	02ade7b3-a6b2-47b6-9235-45b28bc1274e__dff7849a-2836-442d-9fcb-17a83a664610	255	6562	1	0	.29577464	.087482639	.60917348	.18017806	2.0595865	1	7.132190396321474	Private-Private	40	7.2211051	7.6273007
44	02ade7b3-a6b2-47b6-9235-45b28bc1274e__dff7849a-2836-442d-9fcb-17a83a664610	255	6562	1	0	.33333334	.11111112	.72299683	.24099895	2.1689904	1	7.132190396321474	Private-Private	41	7.2211051	7.6882262
32	02ade7b3-a6b2-47b6-9235-45b28bc1274e__e37a0e5e-6c3c-4020-9de2-9f45f260546e	255	29245	1	0	.125	.015625	.43208206	.054010257	3.4566565	0	9.590299662694441	Private-Private	18	6.7184091	6.4823427
33	02ade7b3-a6b2-47b6-9235-45b28bc1274e__e37a0e5e-6c3c-4020-9de2-9f45f260546e	255	29245	1	0	.12	.0144	.40569046	.048682857	3.380754	1	9.590299662694441	Private-Private	19	6.7184091	6.4792776
34	02ade7b3-a6b2-47b6-9235-45b28bc1274e__e37a0e5e-6c3c-4020-9de2-9f45f260546e	255	29245	1	0	.14285715	.020408165	.48733762	.069619663	3.4113631	1	9.590299662694441	Private-Private	20	6.7184091	6.3126416
35	02ade7b3-a6b2-47b6-9235-45b28bc1274e__e37a0e5e-6c3c-4020-9de2-9f45f260546e	255	29245	1	0	.10344828	.010701546	.35144395	.03635627	3.3972914	1	9.590299662694441	Private-Private	21	6.7184091	6.4401488
44	02ade7b3-a6b2-47b6-9235-45b28bc1274e__e92e91c0-2097-46af-8b9b-0fcfddb20bd6	255	3186	1	.69314718	.25	.0625	.98825818	.24706455	3.9530327	3	7.330474302576452	Private-Private	46.5	7.0321827	7.6098623
45	02ade7b3-a6b2-47b6-9235-45b28bc1274e__e92e91c0-2097-46af-8b9b-0fcfddb20bd6	255	3186	1	.69314718	.24242425	.058769517	.93155861	.2258324	3.8426793	1	7.330474302576452	Private-Private	47.5	7.0321827	7.5743017
40	02ade7b3-a6b2-47b6-9235-45b28bc1274e__ed51db0f-f2c3-465b-9a87-19907f509573	255	2303	1	.69314718	.14285715	.020408165	.50772071	.072531536	3.554045	3	6.177867989864877	Private-Private	41	6.8389411	6.694562
41	02ade7b3-a6b2-47b6-9235-45b28bc1274e__ed51db0f-f2c3-465b-9a87-19907f509573	255	2303	2	.4054651	.18032786	.032518137	.66258973	.11948338	3.6743612	1	6.177867989864877	Private-Private	42	6.8389411	6.8895912
42	02ade7b3-a6b2-47b6-9235-45b28bc1274e__ed51db0f-f2c3-465b-9a87-19907f509573	255	2303	2	.4054651	.26666668	.07111112	.97537768	.26010075	3.6576662	1	6.177867989864877	Private-Private	43	6.8389411	7.2406497
43	02ade7b3-a6b2-47b6-9235-45b28bc1274e__ed51db0f-f2c3-465b-9a87-19907f509573	255	2303	3	.28768209	.27272728	.074380167	1.0151132	.27684906	3.7220817	1	6.177867989864877	Private-Private	44	6.8389411	7.4653692
44	02ade7b3-a6b2-47b6-9235-45b28bc1274e__ed51db0f-f2c3-465b-9a87-19907f509573	255	2303	2	0	.30158731	.090954907	.92528731	.27905491	3.0680578	1	6.177867989864877	Private-Private	45	6.8389411	7.5613818
45	02ade7b3-a6b2-47b6-9235-45b28bc1274e__ed51db0f-f2c3-465b-9a87-19907f509573	255	2303	2	0	.2647059	.070069209	.71802521	.19006549	2.7125394	1	6.177867989864877	Private-Private	46	6.8389411	7.5832477
19	02ade7b3-a6b2-47b6-9235-45b28bc1274e__f150b221-b861-4e45-9e5b-aa2bb43a8912	255	11290	1	4.2766662	.18181819	.033057854	.55101138	.1001839	3.0305626	0	5.770659881789602	Private-Private	12.5	6.7274318	6.5806394
20	02ade7b3-a6b2-47b6-9235-45b28bc1274e__f150b221-b861-4e45-9e5b-aa2bb43a8912	255	11290	1	4.2766662	.16666667	.02777778	.54029709	.09004952	3.2417824	1	5.770659881789602	Private-Private	13.5	6.7274318	6.7895346
21	02ade7b3-a6b2-47b6-9235-45b28bc1274e__f150b221-b861-4e45-9e5b-aa2bb43a8912	255	11290	2	4.0690269	.13953489	.019469986	.50769573	.070841268	3.6384859	1	5.770659881789602	Private-Private	14.5	6.7274318	7.0566063
22	02ade7b3-a6b2-47b6-9235-45b28bc1274e__f150b221-b861-4e45-9e5b-aa2bb43a8912	255	11290	3	3.9765615	.15000001	.022500001	.51305729	.076958597	3.4203818	1	5.770659881789602	Private-Private	15.5	6.7274318	7.0643315
23	02ade7b3-a6b2-47b6-9235-45b28bc1274e__f150b221-b861-4e45-9e5b-aa2bb43a8912	255	11290	2	3.7841897	.18421052	.033933517	.55537546	.102306	3.0148954	1	5.770659881789602	Private-Private	16.5	6.7274318	7.0312996
24	02ade7b3-a6b2-47b6-9235-45b28bc1274e__f150b221-b861-4e45-9e5b-aa2bb43a8912	255	11290	2	3.7841897	.1891892	.035792552	.60415637	.11429986	3.193398	1	5.770659881789602	Private-Private	17.5	6.7274318	6.9688506
25	02ade7b3-a6b2-47b6-9235-45b28bc1274e__f150b221-b861-4e45-9e5b-aa2bb43a8912	255	11290	2	3.7841897	.21212122	.044995412	.68533677	.14537448	3.2308733	1	5.770659881789602	Private-Private	18.5	6.7274318	6.7850227
26	02ade7b3-a6b2-47b6-9235-45b28bc1274e__f150b221-b861-4e45-9e5b-aa2bb43a8912	255	11290	1	3.7612002	.25925925	.067215361	.85684419	.22214478	3.3049705	1	5.770659881789602	Private-Private	19.5	6.7274318	6.4044018
34	02ade7b3-a6b2-47b6-9235-45b28bc1274e__f2ee064d-e017-4552-9e3d-2bf2ae6c229a	255	49	1	0	.34782609	.12098299	.86519599	.30093774	2.4874384	2	6.381404237819486	Private-Private	37	7.7782116	7.7290759
35	02ade7b3-a6b2-47b6-9235-45b28bc1274e__f2ee064d-e017-4552-9e3d-2bf2ae6c229a	255	49	1	0	.36363637	.13223141	.95256996	.34638911	2.6195674	1	6.381404237819486	Private-Private	38	7.7782116	8.0146666
36	02ade7b3-a6b2-47b6-9235-45b28bc1274e__f2ee064d-e017-4552-9e3d-2bf2ae6c229a	255	49	1	0	.32258064	.10405827	1.2680714	.40905526	3.9310215	1	6.381404237819486	Private-Private	39	7.7782116	8.3783903
37	02ade7b3-a6b2-47b6-9235-45b28bc1274e__f2ee064d-e017-4552-9e3d-2bf2ae6c229a	255	49	1	0	.36231884	.13127494	.68995136	.24998237	1.9042658	1	6.381404237819486	Private-Private	40	7.7782116	8.6747093
45	02ade7b3-a6b2-47b6-9235-45b28bc1274e__f8e9640b-0aa7-4b04-938a-b5532c9016fd	255	55193	1	0	.037037037	.0013717421	.081157781	.0030058438	2.1912601	0	9.486432597840325	Private-Private	28.5	6.7322106	7.3929553
31	02ade7b3-a6b2-47b6-9235-45b28bc1274e__fe608660-fd97-4760-958b-9469059354af	255	27494	1	.69314718	.043478262	.0018903592	.17532519	.0076228343	4.0324793	0	7.277324960683796	Private-Public	17.5	6.7196169	6.2785215
32	02ade7b3-a6b2-47b6-9235-45b28bc1274e__fe608660-fd97-4760-958b-9469059354af	255	27494	1	.69314718	.041666668	.0017361112	.17515901	.0072982921	4.2038159	1	7.277324960683796	Private-Public	18.5	6.7196169	6.4823427
33	02ade7b3-a6b2-47b6-9235-45b28bc1274e__fe608660-fd97-4760-958b-9469059354af	255	27494	1	.69314718	.039999999	.0016	.17228113	.006891245	4.3070283	1	7.277324960683796	Private-Public	19.5	6.7196169	6.4792776
34	02ade7b3-a6b2-47b6-9235-45b28bc1274e__fe608660-fd97-4760-958b-9469059354af	255	27494	1	.69314718	.047619049	.0022675737	.20657097	.0098367129	4.3379903	1	7.277324960683796	Private-Public	20.5	6.7196169	6.3126416
18	02ade7b3-a6b2-47b6-9235-45b28bc1274e__fff6729c-2147-4a9c-83f7-63c9b3357670	255	8901	1	2.9957323	.24324325	.059167277	.44503757	.10825238	1.8295989	4	5.910963634712406	Private-Private	13	6.770216	6.5574884
19	02ade7b3-a6b2-47b6-9235-45b28bc1274e__fff6729c-2147-4a9c-83f7-63c9b3357670	255	8901	1	2.9957323	.24324325	.059167277	.49757123	.12103084	2.0455706	1	5.910963634712406	Private-Private	14	6.770216	6.6227365
20	02ade7b3-a6b2-47b6-9235-45b28bc1274e__fff6729c-2147-4a9c-83f7-63c9b3357670	255	8901	1	2.9957323	.24324325	.059167277	.67947054	.16527662	2.7933788	1	5.910963634712406	Private-Private	15	6.770216	6.8314142
21	02ade7b3-a6b2-47b6-9235-45b28bc1274e__fff6729c-2147-4a9c-83f7-63c9b3357670	255	8901	1	2.9957323	.22727273	.051652897	.41255894	.093763404	1.8152593	1	5.910963634712406	Private-Private	16	6.770216	7.1024995
35	02ade7b3-a6b2-47b6-9235-45b28bc1274e__fff6729c-2147-4a9c-83f7-63c9b3357670	255	8901	1	.69314718	.23333333	.054444443	.43621913	.10178446	1.8695105	3	5.910963634712406	Private-Private	30	6.770216	6.454412
36	02ade7b3-a6b2-47b6-9235-45b28bc1274e__fff6729c-2147-4a9c-83f7-63c9b3357670	255	8901	1	.69314718	.22580644	.050988551	.36625102	.08270184	1.6219689	1	5.910963634712406	Private-Private	31	6.770216	6.3894014
37	02ade7b3-a6b2-47b6-9235-45b28bc1274e__fff6729c-2147-4a9c-83f7-63c9b3357670	255	8901	1	.69314718	.21212122	.044995412	.40365604	.085624009	1.9029498	1	5.910963634712406	Private-Private	32	6.770216	6.2334299
38	02ade7b3-a6b2-47b6-9235-45b28bc1274e__fff6729c-2147-4a9c-83f7-63c9b3357670	255	8901	1	.69314718	.19444445	.037808642	.3722128	.072374709	1.9142371	1	5.910963634712406	Private-Private	33	6.770216	6.1452579
28	02b0e265-2c1b-437b-be36-51a93428c610__40c279b5-012c-49ec-b11b-b45218df4369	24449	1101	1	2.7080503	.088888891	.0079012346	.27435696	.024387287	3.0865159	0	8.572040942986705	Private-Private	15.5	7.4736371	7.9329004
29	02b0e265-2c1b-437b-be36-51a93428c610__40c279b5-012c-49ec-b11b-b45218df4369	24449	1101	1	2.7080503	.07692308	.0059171603	.2282448	.017557293	2.9671822	1	8.572040942986705	Private-Private	16.5	7.4736371	7.7900753
30	02b0e265-2c1b-437b-be36-51a93428c610__40c279b5-012c-49ec-b11b-b45218df4369	24449	1101	1	2.7080503	.07692308	.0059171603	.23952195	.018424766	3.1137853	1	8.572040942986705	Private-Private	17.5	7.4736371	7.8987823
31	02b0e265-2c1b-437b-be36-51a93428c610__40c279b5-012c-49ec-b11b-b45218df4369	24449	1101	1	2.7080503	.083333336	.006944445	.29637045	.024697537	3.5564451	1	8.572040942986705	Private-Private	18.5	7.4736371	7.8024139
38	02b1cea5-af28-4182-9d21-c076387c5451__17976d5a-b8ff-4348-b995-f98b52a84c73	26804	36861	3	.28768209	.05882353	.0034602077	.25299728	.014882194	4.3009539	0	7.645656316522084	Private-Private	5	5.7477994	7.700069
39	02b1cea5-af28-4182-9d21-c076387c5451__17976d5a-b8ff-4348-b995-f98b52a84c73	26804	36861	3	.28768209	.06666667	.004444445	.25218692	.016812464	3.7828038	1	7.645656316522084	Private-Private	6	5.7477994	8.0828657
40	02b1cea5-af28-4182-9d21-c076387c5451__17976d5a-b8ff-4348-b995-f98b52a84c73	26804	36861	4	.22314355	.045454547	.0020661158	.17541078	.0079732174	3.8590369	1	7.645656316522084	Private-Private	7	5.7477994	8.4337025
41	02b1cea5-af28-4182-9d21-c076387c5451__17976d5a-b8ff-4348-b995-f98b52a84c73	26804	36861	4	.22314355	.028985508	.00084015966	.10859325	.0031476303	3.7464669	1	7.645656316522084	Private-Private	8	5.7477994	8.7217655
42	02b1cea5-af28-4182-9d21-c076387c5451__17976d5a-b8ff-4348-b995-f98b52a84c73	26804	36861	3	.28768209	.027777778	.00077160494	.10613628	.0029482299	3.8209059	1	7.645656316522084	Private-Private	9	5.7477994	8.8308353
43	02b1cea5-af28-4182-9d21-c076387c5451__17976d5a-b8ff-4348-b995-f98b52a84c73	26804	36861	1	0	.02739726	.00075060985	.10122596	.002773314	3.6947477	1	7.645656316522084	Private-Private	10	5.7477994	8.6558237
44	02b1cea5-af28-4182-9d21-c076387c5451__17976d5a-b8ff-4348-b995-f98b52a84c73	26804	36861	1	0	.02631579	.00069252081	.094945528	.0024985666	3.6079299	1	7.645656316522084	Private-Private	11	5.7477994	8.6650095
33	02b1cea5-af28-4182-9d21-c076387c5451__578fd464-7da0-4c80-b448-4057ba0f5c13	26804	30696	1	1.7917595	.5	.25	2.1535141	1.0767571	4.3070283	0	7.645656316522084	Private-Private	2	3.1780539	3.1135154
34	02b1cea5-af28-4182-9d21-c076387c5451__578fd464-7da0-4c80-b448-4057ba0f5c13	26804	30696	1	1.7917595	.25	.0625	1.0844976	.27112439	4.3379903	1	7.645656316522084	Private-Private	3	3.1780539	3.48124
35	02b1cea5-af28-4182-9d21-c076387c5451__578fd464-7da0-4c80-b448-4057ba0f5c13	26804	30696	1	1.7917595	.25	.0625	1.0799876	.26999691	4.3199506	1	7.645656316522084	Private-Private	4	3.1780539	3.6506581
36	02b1cea5-af28-4182-9d21-c076387c5451__578fd464-7da0-4c80-b448-4057ba0f5c13	26804	30696	1	1.7917595	.25	.0625	1.0428648	.2607162	4.1714592	1	7.645656316522084	Private-Private	5	3.1780539	3.5409594
31	02b1cea5-af28-4182-9d21-c076387c5451__e5b399fb-691f-4be0-908a-4d1356c3fec3	26804	22107	9	3.4622576	.057142857	.0032653061	.22759542	.013005453	3.9829199	0	7.645656316522084	Private-Private	3.5	6.763885	7.8003678
32	02b1cea5-af28-4182-9d21-c076387c5451__e5b399fb-691f-4be0-908a-4d1356c3fec3	26804	22107	14	4.0163832	.045454547	.0020661158	.18678369	.0084901676	4.109241	1	7.645656316522084	Private-Private	4.5	6.763885	8.3599548
33	02b1cea5-af28-4182-9d21-c076387c5451__e5b399fb-691f-4be0-908a-4d1356c3fec3	26804	22107	23	3.6202748	.040816326	.0016659724	.16485953	.0067289602	4.0390587	1	7.645656316522084	Private-Private	5.5	6.763885	8.8631916
34	02b1cea5-af28-4182-9d21-c076387c5451__e5b399fb-691f-4be0-908a-4d1356c3fec3	26804	22107	26	3.5229611	.07272727	.0052892556	.27129808	.019730769	3.7303488	1	7.645656316522084	Private-Private	6.5	6.763885	9.207737
35	02b1cea5-af28-4182-9d21-c076387c5451__e5b399fb-691f-4be0-908a-4d1356c3fec3	26804	22107	24	3.4094961	.059701491	.0035642681	.23906349	.014272447	4.0043135	1	7.645656316522084	Private-Private	7.5	6.763885	9.6502714
36	02b1cea5-af28-4182-9d21-c076387c5451__e5b399fb-691f-4be0-908a-4d1356c3fec3	26804	22107	22	3.3158376	.051282052	.0026298489	.19169815	.0098306751	3.7381139	1	7.645656316522084	Private-Private	8.5	6.763885	9.9580708
37	02b1cea5-af28-4182-9d21-c076387c5451__e5b399fb-691f-4be0-908a-4d1356c3fec3	26804	22107	17	1.9203769	.049382716	.0024386528	.18735331	.0092520155	3.7939045	1	7.645656316522084	Private-Private	9.5	6.763885	9.990284
38	02b1cea5-af28-4182-9d21-c076387c5451__e5b399fb-691f-4be0-908a-4d1356c3fec3	26804	22107	8	1.446919	.048192769	.0023225429	.18575095	.0089518521	3.8543322	1	7.645656316522084	Private-Private	10.5	6.763885	9.8792715
39	02b1cea5-af28-4182-9d21-c076387c5451__e5b399fb-691f-4be0-908a-4d1356c3fec3	26804	22107	5	.87546873	.044444446	.0019753086	.16791214	.0074627614	3.778023	1	7.645656316522084	Private-Private	11.5	6.763885	9.7121754
40	02b1cea5-af28-4182-9d21-c076387c5451__e5b399fb-691f-4be0-908a-4d1356c3fec3	26804	22107	2	.91629076	.03409091	.0011621901	.13236825	.004512554	3.882802	1	7.645656316522084	Private-Private	12.5	6.763885	9.3302097
39	02bc7482-50c9-4f49-8273-3f410148eacc__030eb55d-fa7d-40aa-8194-1579035fcac0	2692	34818	1	1.3862944	.125	.015625	.33886999	.042358749	2.7109599	0	5.182899142393161	Private-Private	22.5	6.1279602	6.2314653
40	02bc7482-50c9-4f49-8273-3f410148eacc__030eb55d-fa7d-40aa-8194-1579035fcac0	2692	34818	1	1.3862944	.12121212	.014692379	.27041006	.032776978	2.2308829	1	5.182899142393161	Private-Private	23.5	6.1279602	6.3826618
41	02bc7482-50c9-4f49-8273-3f410148eacc__030eb55d-fa7d-40aa-8194-1579035fcac0	2692	34818	1	1.3862944	.12121212	.014692379	.31945536	.038721863	2.6355066	1	5.182899142393161	Private-Private	24.5	6.1279602	6.2775831
42	02bc7482-50c9-4f49-8273-3f410148eacc__030eb55d-fa7d-40aa-8194-1579035fcac0	2692	34818	1	1.3862944	.10810811	.011687363	.29408488	.031792961	2.7202852	1	5.182899142393161	Private-Private	25.5	6.1279602	6.4622493
42	02bc7482-50c9-4f49-8273-3f410148eacc__0f09f00c-d8b4-4675-8a10-48ccecbf8ee5	2692	44266	1	1.0986123	.1891892	.035792552	.42496163	.08039815	2.2462256	0	8.882444553178063	Private-Private	27.5	6.2547898	6.4731188
43	02bc7482-50c9-4f49-8273-3f410148eacc__0f09f00c-d8b4-4675-8a10-48ccecbf8ee5	2692	44266	1	1.0986123	.17073171	.029149316	.35203478	.060103502	2.061918	1	8.882444553178063	Private-Private	28.5	6.2547898	6.4551988
44	02bc7482-50c9-4f49-8273-3f410148eacc__0f09f00c-d8b4-4675-8a10-48ccecbf8ee5	2692	44266	1	1.0986123	.1627907	.026500812	.37127724	.060440484	2.2807031	1	8.882444553178063	Private-Private	29.5	6.2547898	6.5525079
45	02bc7482-50c9-4f49-8273-3f410148eacc__0f09f00c-d8b4-4675-8a10-48ccecbf8ee5	2692	44266	1	1.0986123	.1627907	.026500812	.31447527	.051193647	1.9317765	1	8.882444553178063	Private-Private	30.5	6.2547898	6.9295168
30	02bc7482-50c9-4f49-8273-3f410148eacc__6d88684e-5d7d-415b-954d-9f40c897b08e	2692	25535	1	2.9444389	.095238097	.0090702949	-.11914417	-.011347064	-1.2510138	0	7.327999640922481	Private-Private	17.5	6.1213956	5.270432
31	02bc7482-50c9-4f49-8273-3f410148eacc__6d88684e-5d7d-415b-954d-9f40c897b08e	2692	25535	1	2.9444389	.090909094	.0082644634	-.10196158	-.0092692357	-1.1215774	1	7.327999640922481	Private-Private	18.5	6.1213956	5.4574556
32	02bc7482-50c9-4f49-8273-3f410148eacc__6d88684e-5d7d-415b-954d-9f40c897b08e	2692	25535	1	2.9444389	.090909094	.0082644634	-.10476874	-.0095244311	-1.152456	1	7.327999640922481	Private-Private	19.5	6.1213956	5.654242
33	02bc7482-50c9-4f49-8273-3f410148eacc__6d88684e-5d7d-415b-954d-9f40c897b08e	2692	25535	1	2.9444389	.083333336	.006944445	-.089250825	-.0074375691	-1.0710099	1	7.327999640922481	Private-Private	20.5	6.1213956	5.8449926
35	02bc7482-50c9-4f49-8273-3f410148eacc__7d8fe16a-22f1-440e-85fd-f06963cce864	2692	29968	2	2.0149031	.074074075	.0054869684	-.076531798	-.005669022	-1.0331793	0	6.997595652837098	Private-Private	20	6.1235886	6.251904
36	02bc7482-50c9-4f49-8273-3f410148eacc__7d8fe16a-22f1-440e-85fd-f06963cce864	2692	29968	3	1.9459101	.074074075	.0054869684	-.080075853	-.005931545	-1.0810241	1	6.997595652837098	Private-Private	21	6.1235886	6.3818159
37	02bc7482-50c9-4f49-8273-3f410148eacc__7d8fe16a-22f1-440e-85fd-f06963cce864	2692	29968	4	1.8718022	.071428575	.0051020412	-.079571486	-.0056836777	-1.1140008	1	6.997595652837098	Private-Private	22	6.1235886	6.3350544
38	02bc7482-50c9-4f49-8273-3f410148eacc__7d8fe16a-22f1-440e-85fd-f06963cce864	2692	29968	5	1.7917595	.071428575	.0051020412	-.082981966	-.0059272833	-1.1617475	1	6.997595652837098	Private-Private	23	6.1235886	6.3569756
39	02bc7482-50c9-4f49-8273-3f410148eacc__7d8fe16a-22f1-440e-85fd-f06963cce864	2692	29968	5	1.5260563	.064516127	.0041623306	.09660387	.0062325075	1.49736	1	6.997595652837098	Private-Private	24	6.1235886	6.2255483
40	02bc7482-50c9-4f49-8273-3f410148eacc__7d8fe16a-22f1-440e-85fd-f06963cce864	2692	29968	4	1.446919	.0625	.00390625	-.065879121	-.0041174451	-1.0540659	1	6.997595652837098	Private-Private	25	6.1235886	6.3758764
41	02bc7482-50c9-4f49-8273-3f410148eacc__7d8fe16a-22f1-440e-85fd-f06963cce864	2692	29968	3	1.299283	.060606062	.0036730948	-.058971513	-.0035740312	-.97302991	1	6.997595652837098	Private-Private	26	6.1235886	6.2728772
42	02bc7482-50c9-4f49-8273-3f410148eacc__7d8fe16a-22f1-440e-85fd-f06963cce864	2692	29968	2	1.0986123	.054054055	.0029218409	.076398015	.0041296226	1.4133632	1	6.997595652837098	Private-Private	27	6.1235886	6.4583383
43	02bc7482-50c9-4f49-8273-3f410148eacc__7d8fe16a-22f1-440e-85fd-f06963cce864	2692	29968	1	.69314718	.048780486	.0023795357	.056701541	.0027659286	1.1623816	1	6.997595652837098	Private-Private	28	6.1235886	6.4313312
38	02bc7482-50c9-4f49-8273-3f410148eacc__9d87b46c-d59a-43a0-8932-5a9577439758	2692	25428	1	3.4657359	.22580644	.050988551	.54756773	.12364433	2.424943	0	7.011221685938734	Private-Private	26.5	6.933423	7.71913
39	02bc7482-50c9-4f49-8273-3f410148eacc__9d87b46c-d59a-43a0-8932-5a9577439758	2692	25428	1	3.4657359	.2238806	.050122526	.59390169	.13296306	2.6527607	1	7.011221685938734	Private-Private	27.5	6.933423	7.8747392
40	02bc7482-50c9-4f49-8273-3f410148eacc__9d87b46c-d59a-43a0-8932-5a9577439758	2692	25428	1	3.4657359	.23188406	.053770218	.52905726	.12267995	2.2815595	1	7.011221685938734	Private-Private	28.5	6.933423	8.0882549
41	02bc7482-50c9-4f49-8273-3f410148eacc__9d87b46c-d59a-43a0-8932-5a9577439758	2692	25428	1	3.4657359	.19753087	.039018445	.50694424	.10013714	2.5664053	1	7.011221685938734	Private-Private	29.5	6.933423	8.4097195
31	02bc7482-50c9-4f49-8273-3f410148eacc__d31779bb-98a3-480a-931b-c6dfd3779f0a	2692	20460	2	2.6741486	.086956523	.0075614369	-.097528473	-.008480737	-1.1215774	0	7.327999640922481	Private-Private	20	6.1202974	5.4553213
32	02bc7482-50c9-4f49-8273-3f410148eacc__d31779bb-98a3-480a-931b-c6dfd3779f0a	2692	20460	3	2.4567358	.086956523	.0075614369	-.10021357	-.0087142233	-1.152456	1	7.327999640922481	Private-Private	21	6.1202974	5.6524892
33	02bc7482-50c9-4f49-8273-3f410148eacc__d31779bb-98a3-480a-931b-c6dfd3779f0a	2692	20460	3	2.4567358	.079999998	.0063999998	-.08568079	-.0068544629	-1.0710099	1	7.327999640922481	Private-Private	22	6.1202974	5.8435445
34	02bc7482-50c9-4f49-8273-3f410148eacc__d31779bb-98a3-480a-931b-c6dfd3779f0a	2692	20460	3	2.4567358	.083333336	.006944445	-.091222785	-.0076018991	-1.0946734	1	7.327999640922481	Private-Private	23	6.1202974	6.2095957
35	02bc7482-50c9-4f49-8273-3f410148eacc__d31779bb-98a3-480a-931b-c6dfd3779f0a	2692	20460	2	2.5257287	.07692308	.0059171603	-.079475336	-.0061134873	-1.0331793	1	7.327999640922481	Private-Private	24	6.1202974	6.2509398
36	02bc7482-50c9-4f49-8273-3f410148eacc__d31779bb-98a3-480a-931b-c6dfd3779f0a	2692	20460	1	1.7917595	.07692308	.0059171603	-.083155699	-.0063965926	-1.0810241	1	7.327999640922481	Private-Private	25	6.1202974	6.3809695
31	02be50ae-d36d-440e-a796-c99c61b04f9c__85d8f895-2f67-46e6-a101-d3d7a6fc7e68	21770	463	1	4.4886365	.049180329	.0024187048	.15360883	.007554533	3.1233795	4	8.813626502630601	Private-Private	21.5	8.6858387	9.2546921
32	02be50ae-d36d-440e-a796-c99c61b04f9c__85d8f895-2f67-46e6-a101-d3d7a6fc7e68	21770	463	1	4.4886365	.047619049	.0022675737	.11242292	.0053534727	2.3608813	1	8.813626502630601	Private-Private	22.5	8.6858387	9.5177517
33	02be50ae-d36d-440e-a796-c99c61b04f9c__85d8f895-2f67-46e6-a101-d3d7a6fc7e68	21770	463	1	4.4886365	.0625	.00390625	.12816538	.0080103362	2.0506461	1	8.813626502630601	Private-Private	23.5	8.6858387	9.725646
34	02be50ae-d36d-440e-a796-c99c61b04f9c__85d8f895-2f67-46e6-a101-d3d7a6fc7e68	21770	463	1	4.4886365	.061538462	.0037869823	.11489647	.0070705516	1.8670676	1	8.813626502630601	Private-Private	24.5	8.6858387	9.8497963
35	02be50ae-d36d-440e-a796-c99c61b04f9c__9d87b46c-d59a-43a0-8932-5a9577439758	21770	25428	1	1.6094379	.079999998	.0063999998	.23511294	.018809034	2.9389117	3	8.970991898156496	Private-Private	11.5	8.4012213	7.1276937
36	02be50ae-d36d-440e-a796-c99c61b04f9c__9d87b46c-d59a-43a0-8932-5a9577439758	21770	25428	1	1.6094379	.055555556	.0030864198	.19885023	.011047235	3.579304	1	8.970991898156496	Private-Private	12.5	8.4012213	7.2591162
37	02be50ae-d36d-440e-a796-c99c61b04f9c__9d87b46c-d59a-43a0-8932-5a9577439758	21770	25428	1	1.6094379	.050000001	.0025000002	.1816369	.0090818452	3.6327379	1	8.970991898156496	Private-Private	13.5	8.4012213	7.4436636
38	02be50ae-d36d-440e-a796-c99c61b04f9c__9d87b46c-d59a-43a0-8932-5a9577439758	21770	25428	1	1.6094379	.020833334	.00043402781	.086461231	.0018012756	4.1501389	1	8.970991898156496	Private-Private	14.5	8.4012213	7.5847731
26	02be50ae-d36d-440e-a796-c99c61b04f9c__c7164d75-8ded-4ed5-af65-0bea13372822	21770	607	1	1.0986123	.035714287	.0012755103	.12937018	.0046203639	3.622365	0	8.770340233838951	Private-Private	16.5	8.4006596	6.9669671
27	02be50ae-d36d-440e-a796-c99c61b04f9c__c7164d75-8ded-4ed5-af65-0bea13372822	21770	607	1	1.0986123	.035714287	.0012755103	.13347578	.0047669923	3.7373216	1	8.770340233838951	Private-Private	17.5	8.4006596	6.9324479
28	02be50ae-d36d-440e-a796-c99c61b04f9c__c7164d75-8ded-4ed5-af65-0bea13372822	21770	607	1	1.0986123	.03846154	.0014792901	.14496848	.0055757109	3.7691803	1	8.770340233838951	Private-Private	18.5	8.4006596	6.8585649
29	02be50ae-d36d-440e-a796-c99c61b04f9c__c7164d75-8ded-4ed5-af65-0bea13372822	21770	607	1	1.0986123	.037037037	.0013717421	.12973832	.0048051225	3.5029345	1	8.770340233838951	Private-Private	19.5	8.4006596	6.9196839
33	02be50ae-d36d-440e-a796-c99c61b04f9c__e5ddcc69-745e-4c83-a6ac-56e790df42de	21770	30392	1	3.4339871	.5	.25	1.7084953	.85424763	3.4169905	0	8.74556391043382	Private-Public	14	8.265007	6.5701823
34	02be50ae-d36d-440e-a796-c99c61b04f9c__e5ddcc69-745e-4c83-a6ac-56e790df42de	21770	30392	1	3.4339871	.5	.25	1.8752979	.93764895	3.7505958	1	8.74556391043382	Private-Public	15	8.265007	6.5701823
35	02be50ae-d36d-440e-a796-c99c61b04f9c__e5ddcc69-745e-4c83-a6ac-56e790df42de	21770	30392	1	3.4339871	.5	.25	1.597802	.79890102	3.1956041	1	8.74556391043382	Private-Public	16	8.265007	6.9132404
36	02be50ae-d36d-440e-a796-c99c61b04f9c__e5ddcc69-745e-4c83-a6ac-56e790df42de	21770	30392	1	3.4339871	1	1	3.6320226	3.6320226	3.6320226	1	8.74556391043382	Private-Public	17	8.265007	6.574378
38	02bf4b20-a5e2-4272-b2fc-77a811c1a909__124e4f5b-5f3d-4bb0-85b3-0978d73f9715	34348	6382	1	1.6094379	.1969697	.038797066	.56073695	.1104482	2.8468182	2	7.186987431681088	Private-Public	17	6.8161879	9.2739725
39	02bf4b20-a5e2-4272-b2fc-77a811c1a909__124e4f5b-5f3d-4bb0-85b3-0978d73f9715	34348	6382	1	1.6094379	.18571429	.034489796	.53624469	.09958829	2.8874712	1	7.186987431681088	Private-Public	18	6.8161879	9.4345236
40	02bf4b20-a5e2-4272-b2fc-77a811c1a909__124e4f5b-5f3d-4bb0-85b3-0978d73f9715	34348	6382	1	1.6094379	.17105263	.029259004	.46020496	.078719273	2.690429	1	7.186987431681088	Private-Public	19	6.8161879	9.4317226
41	02bf4b20-a5e2-4272-b2fc-77a811c1a909__124e4f5b-5f3d-4bb0-85b3-0978d73f9715	34348	6382	1	1.6094379	.12195122	.0148721	.34961882	.042636439	2.8668742	1	7.186987431681088	Private-Public	20	6.8161879	9.4696617
37	02bf4b20-a5e2-4272-b2fc-77a811c1a909__56e1eac5-6d2d-4390-ad66-bcfc0d2347af	34348	22442	1	0	.13043478	.017013231	.10925867	.014251129	.83764976	0	7.110684663321476	Private-Public	7	6.3482647	7.8648038
38	02bf4b20-a5e2-4272-b2fc-77a811c1a909__56e1eac5-6d2d-4390-ad66-bcfc0d2347af	34348	22442	1	0	.21052632	.044321332	.18567184	.039088808	.8819412	1	7.110684663321476	Private-Public	8	6.3482647	8.0194483
39	02bf4b20-a5e2-4272-b2fc-77a811c1a909__56e1eac5-6d2d-4390-ad66-bcfc0d2347af	34348	22442	1	0	.20338982	.041367419	.19839422	.040351365	.9754383	1	7.110684663321476	Private-Public	9	6.3482647	7.8982253
40	02bf4b20-a5e2-4272-b2fc-77a811c1a909__56e1eac5-6d2d-4390-ad66-bcfc0d2347af	34348	22442	1	0	.21052632	.044321332	.19619928	.041305114	.93194658	1	7.110684663321476	Private-Public	10	6.3482647	7.9158955
43	02bf4b20-a5e2-4272-b2fc-77a811c1a909__e29ffa56-eefe-4450-a47f-3d88d0d5feae	34348	110	1	.69314718	.019323671	.00037340427	.052901492	.0010222511	2.7376523	2	8.270966533228529	Private-Public	27	9.1140499	12.892384
44	02bf4b20-a5e2-4272-b2fc-77a811c1a909__e29ffa56-eefe-4450-a47f-3d88d0d5feae	34348	110	1	.69314718	.019417476	.00037703838	.056082021	.0010889714	2.8882241	1	8.270966533228529	Private-Public	28	9.1140499	12.88771
45	02bf4b20-a5e2-4272-b2fc-77a811c1a909__e29ffa56-eefe-4450-a47f-3d88d0d5feae	34348	110	1	.69314718	.043478262	.0018903592	.17476378	.0075984257	4.019567	1	8.270966533228529	Private-Public	29	9.1140499	12.866655
43	02bf4b20-a5e2-4272-b2fc-77a811c1a909__e64498f4-bd86-4cf0-8787-7eea219b92ac	34348	6160	1	.69314718	.039215688	.0015378702	.11624473	.0045586172	2.9642406	4	8.062963983938756	Private-Public	20.5	6.6489844	9.4698162
44	02bf4b20-a5e2-4272-b2fc-77a811c1a909__e64498f4-bd86-4cf0-8787-7eea219b92ac	34348	6160	1	.69314718	.03508772	.001231148	.095939778	.0033663081	2.7342837	1	8.062963983938756	Private-Public	21.5	6.6489844	9.7456636
45	02bf4b20-a5e2-4272-b2fc-77a811c1a909__e64498f4-bd86-4cf0-8787-7eea219b92ac	34348	6160	1	.69314718	.071999997	.0051839994	.18823522	.013552935	2.6143782	1	8.062963983938756	Private-Public	22.5	6.6489844	9.8933105
23	02c36c61-df54-4f0b-9691-0fe5329dca69__f07dbccb-a4f2-4f3e-b3ec-29e4cbadfdcf	18701	776	1	0	.125	.015625	.35525033	.044406291	2.8420026	0	9.37817180183597	Private-Private	16	5.5947113	6.880384
24	02c36c61-df54-4f0b-9691-0fe5329dca69__f07dbccb-a4f2-4f3e-b3ec-29e4cbadfdcf	18701	776	1	0	.125	.015625	.44359547	.055449434	3.5487638	1	9.37817180183597	Private-Private	17	5.5947113	6.72263
25	02c36c61-df54-4f0b-9691-0fe5329dca69__f07dbccb-a4f2-4f3e-b3ec-29e4cbadfdcf	18701	776	1	0	.14285715	.020408165	.5324558	.076065116	3.7271905	1	9.37817180183597	Private-Private	18	5.5947113	6.616065
26	02c36c61-df54-4f0b-9691-0fe5329dca69__f07dbccb-a4f2-4f3e-b3ec-29e4cbadfdcf	18701	776	1	0	.125	.015625	.49803296	.06225412	3.9842637	1	9.37817180183597	Private-Private	19	5.5947113	6.5750756
45	02c91bc3-079e-49b8-a952-0c740399e349__0e363e44-c8a6-44d0-8c53-b1547851f416	7003	5182	1	0	.15714286	.024693878	.075302474	.011833246	.47919753	3	3.840503716360484	Private-Private	36.5	6.7765069	8.4280338
44	02c91bc3-079e-49b8-a952-0c740399e349__13c7b07a-050b-4294-b840-7641f5510225	7003	3193	1	0	.16666667	.02777778	-.0072924085	-.0012154015	-.043754451	0	1.622279049292599	Private-Private	37.5	7.2298388	9.4124641
45	02c91bc3-079e-49b8-a952-0c740399e349__13c7b07a-050b-4294-b840-7641f5510225	7003	3193	1	0	.16249999	.026406247	.077869594	.012653808	.47919753	1	1.622279049292599	Private-Private	38.5	7.2298388	9.3414564
44	02c91bc3-079e-49b8-a952-0c740399e349__2568932b-7675-490c-94ef-ba1564793f5a	7003	52762	1	0	.26666668	.07111112	.78505152	.20934708	2.943943	0	2.700353090438889	Private-Private	18	5.0072966	3.9019728
45	02c91bc3-079e-49b8-a952-0c740399e349__2568932b-7675-490c-94ef-ba1564793f5a	7003	52762	1	0	.26666668	.07111112	.93560338	.24949425	3.5085125	1	2.700353090438889	Private-Private	19	5.0072966	4.1743875
29	02c91bc3-079e-49b8-a952-0c740399e349__8d362399-d077-4616-9bb9-ac31718240a4	7003	24775	1	3.6375861	.5714286	.32653064	1.2253989	.70022798	2.144448	0	0	Private-Private	12	5.0304379	2.2512918
30	02c91bc3-079e-49b8-a952-0c740399e349__8d362399-d077-4616-9bb9-ac31718240a4	7003	24775	1	3.6375861	.5714286	.32653064	.95802134	.54744077	1.6765373	1	0	Private-Private	13	5.0304379	2.2512918
31	02c91bc3-079e-49b8-a952-0c740399e349__8d362399-d077-4616-9bb9-ac31718240a4	7003	24775	1	3.6375861	.5714286	.32653064	.49920952	.28526258	.87361664	1	0	Private-Private	14	5.0304379	1.8718022
32	02c91bc3-079e-49b8-a952-0c740399e349__8d362399-d077-4616-9bb9-ac31718240a4	7003	24775	1	3.6375861	.40000001	.16000001	.94161874	.37664753	2.3540468	1	0	Private-Private	15	5.0304379	2.2512918
38	02c91bc3-079e-49b8-a952-0c740399e349__9a0f70c4-3d61-4046-9168-65ec5dad92a6	7003	33861	1	0	.17647059	.03114187	.52496862	.092641525	2.9748223	0	3.840503716360484	Private-Private	16.5	5.0238805	3.8501475
39	02c91bc3-079e-49b8-a952-0c740399e349__9a0f70c4-3d61-4046-9168-65ec5dad92a6	7003	33861	1	0	.2	.040000003	.65515178	.13103037	3.2757587	1	3.840503716360484	Private-Private	17.5	5.0238805	3.713572
40	02c91bc3-079e-49b8-a952-0c740399e349__9a0f70c4-3d61-4046-9168-65ec5dad92a6	7003	33861	1	0	.071428575	.0051020412	.23279847	.016628463	3.2591784	1	3.840503716360484	Private-Private	18.5	5.0238805	3.7612002
41	02c91bc3-079e-49b8-a952-0c740399e349__9a0f70c4-3d61-4046-9168-65ec5dad92a6	7003	33861	1	0	.071428575	.0051020412	.24437504	.01745536	3.4212503	1	3.840503716360484	Private-Private	19.5	5.0238805	3.9796817
24	02c91bc3-079e-49b8-a952-0c740399e349__9bd7ff83-1f89-4774-97b8-0ba987a5c77e	7003	40	1	2.1972246	.14285715	.020408165	.50777096	.072538711	3.5543966	0	5.799117479057576	Private-Public	21	8.3479462	9.0422764
25	02c91bc3-079e-49b8-a952-0c740399e349__9bd7ff83-1f89-4774-97b8-0ba987a5c77e	7003	40	1	2.1972246	.14583333	.02126736	.49096453	.071598992	3.3666141	1	5.799117479057576	Private-Public	22	8.3479462	9.0558481
26	02c91bc3-079e-49b8-a952-0c740399e349__9bd7ff83-1f89-4774-97b8-0ba987a5c77e	7003	40	1	2.1972246	.125	.015625	.42830503	.053538129	3.4264402	1	5.799117479057576	Private-Public	23	8.3479462	9.0462904
27	02c91bc3-079e-49b8-a952-0c740399e349__9bd7ff83-1f89-4774-97b8-0ba987a5c77e	7003	40	1	2.1972246	.056603774	.0032039874	.17864051	.010111728	3.1559825	1	5.799117479057576	Private-Public	24	8.3479462	9.0991297
38	02c91bc3-079e-49b8-a952-0c740399e349__ae086024-34f0-4d0e-ba2d-3975d4f01fee	7003	19175	1	1.6094379	.25	.0625	.74821883	.18705471	2.9928753	0	2.832383538528485	Private-Private	22	5.0782938	3.871201
39	02c91bc3-079e-49b8-a952-0c740399e349__ae086024-34f0-4d0e-ba2d-3975d4f01fee	7003	19175	2	1.0986123	.2857143	.081632659	.93355852	.26673099	3.2674546	1	2.832383538528485	Private-Private	23	5.0782938	3.7376697
40	02c91bc3-079e-49b8-a952-0c740399e349__ae086024-34f0-4d0e-ba2d-3975d4f01fee	7003	19175	3	.84729785	.33333334	.11111112	.94476068	.31492025	2.8342819	1	2.832383538528485	Private-Private	24	5.0782938	3.8177123
41	02c91bc3-079e-49b8-a952-0c740399e349__ae086024-34f0-4d0e-ba2d-3975d4f01fee	7003	19175	3	.84729785	.3125	.09765625	.98903888	.30907464	3.1649244	1	2.832383538528485	Private-Private	25	5.0782938	4.0430512
42	02c91bc3-079e-49b8-a952-0c740399e349__ae086024-34f0-4d0e-ba2d-3975d4f01fee	7003	19175	2	0	.5	.25	1.8024956	.9012478	3.6049912	1	2.832383538528485	Private-Private	26	5.0782938	3.9796817
43	02c91bc3-079e-49b8-a952-0c740399e349__ae086024-34f0-4d0e-ba2d-3975d4f01fee	7003	19175	2	0	.33333334	.11111112	1.0754693	.35848975	3.2264075	1	2.832383538528485	Private-Private	27	5.0782938	3.7727609
44	02c91bc3-079e-49b8-a952-0c740399e349__ae086024-34f0-4d0e-ba2d-3975d4f01fee	7003	19175	1	0	.33333334	.11111112	1.0838709	.36129034	3.2516127	1	2.832383538528485	Private-Private	28	5.0782938	3.9982007
44	02c91bc3-079e-49b8-a952-0c740399e349__f2acda5d-6d97-460f-adc7-0824cf277e15	7003	52114	1	0	.2	.040000003	.52550554	.10510112	2.6275277	0	1.622279049292599	Private-Private	18	5.0139632	3.9019728
45	02c91bc3-079e-49b8-a952-0c740399e349__f2acda5d-6d97-460f-adc7-0824cf277e15	7003	52114	1	0	.2	.040000003	.61062187	.12212438	3.0531094	1	1.622279049292599	Private-Private	19	5.0139632	4.1743875
39	02cc9285-9699-4c2d-95ad-78fcf493f728__31ae009e-28be-48a3-b9e9-9256b3bf5b95	41792	41793	1	0	1	1	3.6945345	3.6945345	3.6945345	0	8.24256469255776	Private-Private	1	1.6094379	.69314718
40	02cc9285-9699-4c2d-95ad-78fcf493f728__31ae009e-28be-48a3-b9e9-9256b3bf5b95	41792	41793	1	0	1	1	3.8262661	3.8262661	3.8262661	1	8.24256469255776	Private-Private	2	1.6094379	.69314718
41	02cc9285-9699-4c2d-95ad-78fcf493f728__31ae009e-28be-48a3-b9e9-9256b3bf5b95	41792	41793	1	0	1	1	3.7295852	3.7295852	3.7295852	1	8.24256469255776	Private-Private	3	1.6094379	.69314718
42	02cc9285-9699-4c2d-95ad-78fcf493f728__31ae009e-28be-48a3-b9e9-9256b3bf5b95	41792	41793	1	0	1	1	3.6626225	3.6626225	3.6626225	1	8.24256469255776	Private-Private	4	1.6094379	.69314718
45	02cf9ae2-f772-4ea1-88d7-7c26064195ce__392e25df-9323-416f-ba46-9ae576cde374	54926	48581	3	0	.66666669	.44444448	.99917734	.66611826	1.4987659	0	5.216330139058284	Private-Private	2.5	1.5040774	1.3862944
45	02cf9ae2-f772-4ea1-88d7-7c26064195ce__d66b2ba9-547d-414e-89d2-6a1fe17efb26	54926	44927	3	0	.66666669	.44444448	.99917734	.66611826	1.4987659	0	9.381948711220263	Private-Private	3	1.7917595	2.0149031
36	02ea7e45-9248-4022-90c0-1a4e90dd7c21__a75b1221-46d8-4276-b454-2815c92d5b10	29155	35970	1	.69314718	.33333334	.11111112	1.19818	.39939335	3.5945399	0	0	Private-Private	6	4.2556129	3.7841897
37	02ea7e45-9248-4022-90c0-1a4e90dd7c21__a75b1221-46d8-4276-b454-2815c92d5b10	29155	35970	1	.69314718	.33333334	.11111112	1.179667	.39322236	3.539001	1	0	Private-Private	7	4.2556129	3.4339871
38	02ea7e45-9248-4022-90c0-1a4e90dd7c21__a75b1221-46d8-4276-b454-2815c92d5b10	29155	35970	1	.69314718	.40000001	.16000001	1.4920403	.59681612	3.7301006	1	0	Private-Private	8	4.2556129	2.9704144
39	02ea7e45-9248-4022-90c0-1a4e90dd7c21__a75b1221-46d8-4276-b454-2815c92d5b10	29155	35970	1	.69314718	.40000001	.16000001	1.4001808	.56007236	3.500452	1	0	Private-Private	9	4.2556129	2.9704144
44	03044844-2267-4415-93b8-8def2a8620c6__f95d92e0-548d-49d2-bb92-4396cce776a0	51636	2668	1	0	.037037037	.0013717421	.12010792	.0044484413	3.2429137	0	9.31641453976604	Private-Private	32.5	6.4575543	7.2502804
45	03044844-2267-4415-93b8-8def2a8620c6__f95d92e0-548d-49d2-bb92-4396cce776a0	51636	2668	1	0	.037037037	.0013717421	.14035229	.0051982333	3.7895119	1	9.31641453976604	Private-Private	33.5	6.4575543	7.3158836
38	030bf632-f397-4c3a-9793-417127513f20__93de6f85-f724-4cb4-a848-0217bb08139f	2299	18171	1	1.6094379	.22580644	.050988551	.52385533	.11828991	2.3199308	0	6.357460965978904	Private-Private	29	5.4889379	4.5849676
39	030bf632-f397-4c3a-9793-417127513f20__93de6f85-f724-4cb4-a848-0217bb08139f	2299	18171	1	1.6094379	.33333334	.11111112	.81551063	.27183688	2.4465318	1	6.357460965978904	Private-Private	30	5.4889379	3.7841897
40	030bf632-f397-4c3a-9793-417127513f20__93de6f85-f724-4cb4-a848-0217bb08139f	2299	18171	1	1.6094379	.33333334	.11111112	.81251281	.2708376	2.4375384	1	6.357460965978904	Private-Private	31	5.4889379	3.624341
41	030bf632-f397-4c3a-9793-417127513f20__93de6f85-f724-4cb4-a848-0217bb08139f	2299	18171	1	1.6094379	.31818181	.10123967	.63748199	.20283517	2.0035148	1	6.357460965978904	Private-Private	32	5.4889379	4.0342407
36	030c0889-dd7c-438b-868c-025e449979d6__6762037d-90a0-47ab-9bb8-a5a39577f57b	34935	15507	1	.69314718	.0087719299	.000076946752	.031205853	.00027373555	3.5574672	0	8.866918999131506	Private-Private	9.5	8.3344717	11.518306
37	030c0889-dd7c-438b-868c-025e449979d6__6762037d-90a0-47ab-9bb8-a5a39577f57b	34935	15507	1	.69314718	.0090909088	.000082644619	.032525454	.00029568592	3.5778	1	8.866918999131506	Private-Private	10.5	8.3344717	11.580865
38	030c0889-dd7c-438b-868c-025e449979d6__6762037d-90a0-47ab-9bb8-a5a39577f57b	34935	15507	1	.69314718	.0090909088	.000082644619	.033530768	.00030482517	3.6883848	1	8.866918999131506	Private-Private	11.5	8.3344717	11.65069
39	030c0889-dd7c-438b-868c-025e449979d6__6762037d-90a0-47ab-9bb8-a5a39577f57b	34935	15507	1	.69314718	.008547009	.000073051364	.031349912	.00026794799	3.6679397	1	8.866918999131506	Private-Private	12.5	8.3344717	11.78487
43	030ebc15-590a-4388-9a76-b9e5c26312b1__8d379b54-c6ce-420a-8493-1388c987ce0c	49500	36971	1	0	1	1	1.1205034	1.1205034	1.1205034	0	0	Private-Private	4	1.3862944	.91629076
44	030ebc15-590a-4388-9a76-b9e5c26312b1__8d379b54-c6ce-420a-8493-1388c987ce0c	49500	36971	1	0	1	1	1.1922643	1.1922643	1.1922643	1	0	Private-Private	5	1.3862944	.91629076
45	030ebc15-590a-4388-9a76-b9e5c26312b1__8d379b54-c6ce-420a-8493-1388c987ce0c	49500	36971	1	0	1	1	1.5294646	1.5294646	1.5294646	1	0	Private-Private	6	1.3862944	.69314718
41	03111bc1-3f14-4311-982d-bb2c96c13490__8dced846-82c7-4b16-ae1d-f63ab97760b7	43464	124	1	.69314718	.035714287	.0012755103	.12118246	.0043279449	3.3931086	0	1.654189120502986	Private-Private	23	8.454999	11.365376
42	03111bc1-3f14-4311-982d-bb2c96c13490__8dced846-82c7-4b16-ae1d-f63ab97760b7	43464	124	1	.69314718	.033333335	.0011111113	.11253205	.0037510686	3.3759613	1	1.654189120502986	Private-Private	24	8.454999	11.559651
43	03111bc1-3f14-4311-982d-bb2c96c13490__8dced846-82c7-4b16-ae1d-f63ab97760b7	43464	124	1	.69314718	.031847134	.00101424	.1174618	.0037408217	3.6883004	1	1.654189120502986	Private-Private	25	8.454999	11.673304
44	03111bc1-3f14-4311-982d-bb2c96c13490__8dced846-82c7-4b16-ae1d-f63ab97760b7	43464	124	1	.69314718	.032051284	.0010272848	.10659904	.003416636	3.3258898	1	1.654189120502986	Private-Private	26	8.454999	11.714796
31	0317e645-a076-49ca-8bc7-eb077ec6d304__3eddb9ce-b160-4717-9dfd-b010ff3f8961	20530	27346	3	4.4620695	.30000001	.090000004	.51908964	.15572688	1.7302986	0	8.739852366540285	Private-Private	4	3.583519	4.0163832
32	0317e645-a076-49ca-8bc7-eb077ec6d304__3eddb9ce-b160-4717-9dfd-b010ff3f8961	20530	27346	3	4.4620695	.30769232	.094674565	.5537225	.17037615	1.799598	1	8.739852366540285	Private-Private	5	3.583519	4.0775375
33	0317e645-a076-49ca-8bc7-eb077ec6d304__3eddb9ce-b160-4717-9dfd-b010ff3f8961	20530	27346	3	4.4620695	.33333334	.11111112	.4060446	.13534822	1.2181338	1	8.739852366540285	Private-Private	6	3.583519	4.1108737
34	0317e645-a076-49ca-8bc7-eb077ec6d304__3eddb9ce-b160-4717-9dfd-b010ff3f8961	20530	27346	3	4.4620695	.33333334	.11111112	.47189909	.1572997	1.4156972	1	8.739852366540285	Private-Private	7	3.583519	4.0073333
35	0317e645-a076-49ca-8bc7-eb077ec6d304__3eddb9ce-b160-4717-9dfd-b010ff3f8961	20530	27346	2	3.9796817	.33333334	.11111112	.37138563	.12379521	1.1141568	1	8.739852366540285	Private-Private	8	3.583519	4.2121277
36	0317e645-a076-49ca-8bc7-eb077ec6d304__3eddb9ce-b160-4717-9dfd-b010ff3f8961	20530	27346	1	3.9318256	.36363637	.13223141	.39443812	.14343205	1.0847048	1	8.739852366540285	Private-Private	9	3.583519	3.871201
37	0317e645-a076-49ca-8bc7-eb077ec6d304__3eddb9ce-b160-4717-9dfd-b010ff3f8961	20530	27346	1	3.9318256	.27272728	.074380167	.17250282	.047046222	.6325103	1	8.739852366540285	Private-Private	10	3.583519	4.0859761
38	0317e645-a076-49ca-8bc7-eb077ec6d304__3eddb9ce-b160-4717-9dfd-b010ff3f8961	20530	27346	1	3.9318256	.27272728	.074380167	.27423677	.074791841	1.0055348	1	8.739852366540285	Private-Private	11	3.583519	4.2766662
39	0317e645-a076-49ca-8bc7-eb077ec6d304__3eddb9ce-b160-4717-9dfd-b010ff3f8961	20530	27346	1	3.9318256	.30000001	.090000004	.22078609	.066235833	.73595363	1	8.739852366540285	Private-Private	12	3.583519	4.1896548
36	0317e645-a076-49ca-8bc7-eb077ec6d304__5600b925-1dac-493c-a84e-a03fdec3305e	20530	15834	1	3.8501475	.36363637	.13223141	.48577705	.1766462	1.3358868	0	8.68214932354482	Private-Private	14	5.9282584	3.9019728
37	0317e645-a076-49ca-8bc7-eb077ec6d304__5600b925-1dac-493c-a84e-a03fdec3305e	20530	15834	1	3.8501475	.36363637	.13223141	.40509787	.14730833	1.1140192	1	8.68214932354482	Private-Private	15	5.9282584	4.1190372
38	0317e645-a076-49ca-8bc7-eb077ec6d304__5600b925-1dac-493c-a84e-a03fdec3305e	20530	15834	1	3.8501475	.36363637	.13223141	.50526953	.18373437	1.3894911	1	8.68214932354482	Private-Private	16	5.9282584	4.3040652
39	0317e645-a076-49ca-8bc7-eb077ec6d304__5600b925-1dac-493c-a84e-a03fdec3305e	20530	15834	1	3.8501475	.5	.25	.64367807	.32183903	1.2873561	1	8.68214932354482	Private-Private	17	5.9282584	4.3372908
40	0317e645-a076-49ca-8bc7-eb077ec6d304__5600b925-1dac-493c-a84e-a03fdec3305e	20530	15834	2	0	.5	.25	.69521093	.34760547	1.3904219	1	8.68214932354482	Private-Private	18	5.9282584	4.1108737
41	0317e645-a076-49ca-8bc7-eb077ec6d304__5600b925-1dac-493c-a84e-a03fdec3305e	20530	15834	2	0	.44444445	.19753087	.4942992	.21968853	1.1121732	1	8.68214932354482	Private-Private	19	5.9282584	4.3820267
42	0317e645-a076-49ca-8bc7-eb077ec6d304__5600b925-1dac-493c-a84e-a03fdec3305e	20530	15834	2	0	.58333331	.34027776	.53782976	.31373402	.92199391	1	8.68214932354482	Private-Private	20	5.9282584	4.4942389
43	0317e645-a076-49ca-8bc7-eb077ec6d304__5600b925-1dac-493c-a84e-a03fdec3305e	20530	15834	2	0	.58333331	.34027776	.82291865	.48003587	1.4107177	1	8.68214932354482	Private-Private	21	5.9282584	4.3174882
44	0317e645-a076-49ca-8bc7-eb077ec6d304__5600b925-1dac-493c-a84e-a03fdec3305e	20530	15834	2	0	.5	.25	.57090336	.28545168	1.1418067	1	8.68214932354482	Private-Private	22	5.9282584	4.1972017
41	0317e645-a076-49ca-8bc7-eb077ec6d304__5c482352-8500-457e-b99c-fcf9d39eaed3	20530	20435	5	1.0296195	.17777778	.031604938	.2707631	.048135661	1.5230424	3	5.800955719306756	Private-Private	27.5	7.4148741	9.6718388
42	0317e645-a076-49ca-8bc7-eb077ec6d304__5c482352-8500-457e-b99c-fcf9d39eaed3	20530	20435	8	.81093019	.26190478	.068594113	.4633964	.12136573	1.7693316	1	5.800955719306756	Private-Private	28.5	7.4148741	9.6016388
43	0317e645-a076-49ca-8bc7-eb077ec6d304__5c482352-8500-457e-b99c-fcf9d39eaed3	20530	20435	8	.81093019	.26190478	.068594113	.52611953	.13779321	2.0088198	1	5.800955719306756	Private-Private	29.5	7.4148741	9.4192629
44	0317e645-a076-49ca-8bc7-eb077ec6d304__5c482352-8500-457e-b99c-fcf9d39eaed3	20530	20435	8	.81093019	.24444444	.059753086	.47350764	.11574631	1.9370767	1	5.800955719306756	Private-Private	30.5	7.4148741	9.1580467
45	0317e645-a076-49ca-8bc7-eb077ec6d304__5c482352-8500-457e-b99c-fcf9d39eaed3	20530	20435	5	.33647224	.2682927	.071980968	.50033146	.13423526	1.8648716	1	5.800955719306756	Private-Private	31.5	7.4148741	8.8607826
37	0317e645-a076-49ca-8bc7-eb077ec6d304__83adb8d8-f949-48fb-966c-08f2911692a7	20530	37674	3	3.3900242	.36363637	.13223141	.23000376	.083637729	.6325103	0	8.68214932354482	Private-Private	9	4.6867499	4.3174882
38	0317e645-a076-49ca-8bc7-eb077ec6d304__83adb8d8-f949-48fb-966c-08f2911692a7	20530	37674	3	3.3900242	.36363637	.13223141	.36564901	.13296328	1.0055348	1	8.68214932354482	Private-Private	10	4.6867499	4.4998097
39	0317e645-a076-49ca-8bc7-eb077ec6d304__83adb8d8-f949-48fb-966c-08f2911692a7	20530	37674	3	3.3900242	.30769232	.094674565	.22644728	.069676086	.73595363	1	8.68214932354482	Private-Private	11	4.6867499	4.4716387
40	0317e645-a076-49ca-8bc7-eb077ec6d304__83adb8d8-f949-48fb-966c-08f2911692a7	20530	37674	3	3.3900242	.30769232	.094674565	.28371102	.087295704	.92206079	1	8.68214932354482	Private-Private	12	4.6867499	4.2766662
41	0317e645-a076-49ca-8bc7-eb077ec6d304__83adb8d8-f949-48fb-966c-08f2911692a7	20530	37674	2	2.862201	.23076923	.053254437	.25665537	.059228156	1.1121732	1	8.68214932354482	Private-Private	13	4.6867499	4.4188404
28	0317e645-a076-49ca-8bc7-eb077ec6d304__9360cf4e-78e5-4eef-8121-97c1ba9c04ae	20530	24184	6	4.7391181	.5	.25	-.08823745	-.044118725	-.1764749	0	8.739852366540285	Private-Private	4	4.1666651	2.8033605
29	0317e645-a076-49ca-8bc7-eb077ec6d304__9360cf4e-78e5-4eef-8121-97c1ba9c04ae	20530	24184	9	4.6129179	.625	.390625	.3255949	.20349683	.52095187	1	8.739852366540285	Private-Private	5	4.1666651	3.5409594
30	0317e645-a076-49ca-8bc7-eb077ec6d304__9360cf4e-78e5-4eef-8121-97c1ba9c04ae	20530	24184	13	4.5935645	.75	.5625	.80543864	.60407901	1.0739182	1	8.739852366540285	Private-Private	6	4.1666651	3.6888795
31	0317e645-a076-49ca-8bc7-eb077ec6d304__9360cf4e-78e5-4eef-8121-97c1ba9c04ae	20530	24184	14	4.5613675	.60000002	.36000001	.74338579	.44603145	1.2389762	1	8.739852366540285	Private-Private	7	4.1666651	4.1896548
32	0317e645-a076-49ca-8bc7-eb077ec6d304__9360cf4e-78e5-4eef-8121-97c1ba9c04ae	20530	24184	12	4.4582157	.69230771	.47928998	.77213472	.53455484	1.1153057	1	8.739852366540285	Private-Private	8	4.1666651	4.2413268
33	0317e645-a076-49ca-8bc7-eb077ec6d304__9360cf4e-78e5-4eef-8121-97c1ba9c04ae	20530	24184	9	4.3638062	.75	.5625	.71137202	.53352904	.94849604	1	8.739852366540285	Private-Private	9	4.1666651	4.2484951
34	0317e645-a076-49ca-8bc7-eb077ec6d304__9360cf4e-78e5-4eef-8121-97c1ba9c04ae	20530	24184	7	4.3040652	.75	.5625	.97553784	.73165339	1.3007171	1	8.739852366540285	Private-Private	10	4.1666651	4.1351666
35	0317e645-a076-49ca-8bc7-eb077ec6d304__9360cf4e-78e5-4eef-8121-97c1ba9c04ae	20530	24184	4	3.7376697	.75	.5625	.2290819	.17181143	.30544254	1	8.739852366540285	Private-Private	11	4.1666651	4.2835865
36	0317e645-a076-49ca-8bc7-eb077ec6d304__9360cf4e-78e5-4eef-8121-97c1ba9c04ae	20530	24184	3	3.6287756	.81818181	.66942149	.29628858	.24241793	.36213049	1	8.739852366540285	Private-Private	12	4.1666651	3.8815639
37	0317e645-a076-49ca-8bc7-eb077ec6d304__9360cf4e-78e5-4eef-8121-97c1ba9c04ae	20530	24184	3	3.6287756	.81818181	.66942149	-.15568402	-.12737784	-.19028048	1	8.739852366540285	Private-Private	13	4.1666651	4.1026435
38	0317e645-a076-49ca-8bc7-eb077ec6d304__9360cf4e-78e5-4eef-8121-97c1ba9c04ae	20530	24184	2	3.4011974	.81818181	.66942149	.048593722	.039758503	.059392329	1	8.739852366540285	Private-Private	14	4.1666651	4.2904596
39	0317e645-a076-49ca-8bc7-eb077ec6d304__9360cf4e-78e5-4eef-8121-97c1ba9c04ae	20530	24184	2	2.6741486	.80000001	.64000005	.9789533	.78316265	1.2236916	1	8.739852366540285	Private-Private	15	4.1666651	4.1972017
40	0317e645-a076-49ca-8bc7-eb077ec6d304__9360cf4e-78e5-4eef-8121-97c1ba9c04ae	20530	24184	2	0	.80000001	.64000005	.2481195	.19849561	.31014937	1	8.739852366540285	Private-Private	16	4.1666651	3.9415817
41	0317e645-a076-49ca-8bc7-eb077ec6d304__9360cf4e-78e5-4eef-8121-97c1ba9c04ae	20530	24184	4	0	.55555558	.308642	-.26460186	-.14700103	-.47628331	1	8.739852366540285	Private-Private	17	4.1666651	4.1351666
42	0317e645-a076-49ca-8bc7-eb077ec6d304__9360cf4e-78e5-4eef-8121-97c1ba9c04ae	20530	24184	4	0	.75	.5625	.27170801	.20378099	.36227733	1	8.739852366540285	Private-Private	18	4.1666651	4.1588831
43	0317e645-a076-49ca-8bc7-eb077ec6d304__9360cf4e-78e5-4eef-8121-97c1ba9c04ae	20530	24184	4	0	.75	.5625	.43215179	.32411385	.57620239	1	8.739852366540285	Private-Private	19	4.1666651	3.9019728
44	0317e645-a076-49ca-8bc7-eb077ec6d304__9360cf4e-78e5-4eef-8121-97c1ba9c04ae	20530	24184	3	0	.75	.5625	.30719259	.23039445	.40959013	1	8.739852366540285	Private-Private	20	4.1666651	3.9019728
45	0317e645-a076-49ca-8bc7-eb077ec6d304__9360cf4e-78e5-4eef-8121-97c1ba9c04ae	20530	24184	2	0	.75	.5625	.304142	.22810648	.40552264	1	8.739852366540285	Private-Private	21	4.1666651	3.8177123
27	0317e645-a076-49ca-8bc7-eb077ec6d304__97e6767b-f325-446d-9d05-a64117f3abe3	20530	23179	1	3.1780539	.5	.25	.92669713	.46334857	1.8533943	0	8.68214932354482	Private-Private	2	3.6763008	2.6741486
28	0317e645-a076-49ca-8bc7-eb077ec6d304__97e6767b-f325-446d-9d05-a64117f3abe3	20530	23179	2	2.6026897	.375	.140625	.57405221	.21526957	1.5308058	1	8.68214932354482	Private-Private	3	3.6763008	2.7725887
29	0317e645-a076-49ca-8bc7-eb077ec6d304__97e6767b-f325-446d-9d05-a64117f3abe3	20530	23179	2	2.6026897	.375	.140625	.76242995	.28591123	2.0331466	1	8.68214932354482	Private-Private	4	3.6763008	3.3499041
30	0317e645-a076-49ca-8bc7-eb077ec6d304__97e6767b-f325-446d-9d05-a64117f3abe3	20530	23179	6	4.1820502	.375	.140625	.77213699	.28955138	2.059032	1	8.68214932354482	Private-Private	5	3.6763008	3.4339871
31	0317e645-a076-49ca-8bc7-eb077ec6d304__97e6767b-f325-446d-9d05-a64117f3abe3	20530	23179	7	4.1108737	.40000001	.16000001	.79774851	.31909943	1.9943713	1	8.68214932354482	Private-Private	6	3.6763008	4.1351666
32	0317e645-a076-49ca-8bc7-eb077ec6d304__97e6767b-f325-446d-9d05-a64117f3abe3	20530	23179	9	4.1253405	.30769232	.094674565	.57558513	.17710313	1.8706516	1	8.68214932354482	Private-Private	7	3.6763008	4.1972017
33	0317e645-a076-49ca-8bc7-eb077ec6d304__97e6767b-f325-446d-9d05-a64117f3abe3	20530	23179	8	4.2377234	.41666666	.1736111	.50121641	.20884018	1.2029195	1	8.68214932354482	Private-Private	8	3.6763008	4.2413268
34	0317e645-a076-49ca-8bc7-eb077ec6d304__97e6767b-f325-446d-9d05-a64117f3abe3	20530	23179	8	4.2377234	.41666666	.1736111	.58071828	.24196595	1.393724	1	8.68214932354482	Private-Private	9	3.6763008	4.1431346
35	0317e645-a076-49ca-8bc7-eb077ec6d304__97e6767b-f325-446d-9d05-a64117f3abe3	20530	23179	6	3.7803946	.41666666	.1736111	.4588736	.19119734	1.1012967	1	8.68214932354482	Private-Private	10	3.6763008	4.3241324
36	0317e645-a076-49ca-8bc7-eb077ec6d304__97e6767b-f325-446d-9d05-a64117f3abe3	20530	23179	4	3.9367156	.45454547	.20661159	.50104809	.22774914	1.1023058	1	8.68214932354482	Private-Private	11	3.6763008	3.9120231
37	0317e645-a076-49ca-8bc7-eb077ec6d304__97e6767b-f325-446d-9d05-a64117f3abe3	20530	23179	2	3.624341	.36363637	.13223141	.31755081	.11547302	.87326467	1	8.68214932354482	Private-Private	12	3.6763008	4.1108737
38	0317e645-a076-49ca-8bc7-eb077ec6d304__97e6767b-f325-446d-9d05-a64117f3abe3	20530	23179	2	3.624341	.27272728	.074380167	.27423677	.074791841	1.0055348	1	8.68214932354482	Private-Private	13	3.6763008	4.2835865
39	0317e645-a076-49ca-8bc7-eb077ec6d304__97e6767b-f325-446d-9d05-a64117f3abe3	20530	23179	2	3.624341	.30000001	.090000004	.22078609	.066235833	.73595363	1	8.68214932354482	Private-Private	14	3.6763008	4.1972017
25	0317e645-a076-49ca-8bc7-eb077ec6d304__d143af48-0662-486c-ba94-73dfaee7507a	20530	5914	1	2.3025851	.085714288	.0073469393	.19467701	.016686602	2.2712317	0	7.317500595183593	Private-Private	10	6.4337435	7.1041441
26	0317e645-a076-49ca-8bc7-eb077ec6d304__d143af48-0662-486c-ba94-73dfaee7507a	20530	5914	1	2.3025851	.14285715	.020408165	.32089269	.045841813	2.2462487	1	7.317500595183593	Private-Private	11	6.4337435	6.9768147
27	0317e645-a076-49ca-8bc7-eb077ec6d304__d143af48-0662-486c-ba94-73dfaee7507a	20530	5914	1	2.3025851	.1388889	.019290125	.25164008	.034950014	1.8118086	1	7.317500595183593	Private-Private	12	6.4337435	6.8314142
28	0317e645-a076-49ca-8bc7-eb077ec6d304__d143af48-0662-486c-ba94-73dfaee7507a	20530	5914	1	2.3025851	.20588236	.042387545	.32808018	.067545921	1.5935323	1	7.317500595183593	Private-Private	13	6.4337435	6.8243737
27	0317e645-a076-49ca-8bc7-eb077ec6d304__ef71942e-bcc3-4238-820f-7a0d80fcdfee	20530	5167	2	3.7612002	.38461539	.147929	.71284395	.27417076	1.8533943	2	8.621488742657386	Private-Public	15	8.6776094	6.5439119
28	0317e645-a076-49ca-8bc7-eb077ec6d304__ef71942e-bcc3-4238-820f-7a0d80fcdfee	20530	5167	4	3.6309855	.5	.25	.77625626	.38812813	1.5525125	1	8.621488742657386	Private-Public	16	8.6776094	6.4808111
29	0317e645-a076-49ca-8bc7-eb077ec6d304__ef71942e-bcc3-4238-820f-7a0d80fcdfee	20530	5167	7	3.9729836	.54545456	.29752067	1.0828437	.59064204	1.9852134	1	8.621488742657386	Private-Public	17	8.6776094	6.1994944
30	0317e645-a076-49ca-8bc7-eb077ec6d304__ef71942e-bcc3-4238-820f-7a0d80fcdfee	20530	5167	12	4.2034483	.55555558	.308642	1.1546993	.6414997	2.0784588	1	8.621488742657386	Private-Public	18	8.6776094	5.8348107
31	0317e645-a076-49ca-8bc7-eb077ec6d304__ef71942e-bcc3-4238-820f-7a0d80fcdfee	20530	5167	13	4.1648746	.45454547	.20661159	.92242783	.41928542	2.0293412	1	8.621488742657386	Private-Public	19	8.6776094	6.2490096
32	0317e645-a076-49ca-8bc7-eb077ec6d304__ef71942e-bcc3-4238-820f-7a0d80fcdfee	20530	5167	12	4.1679564	.35294119	.12456748	.6622842	.23374738	1.8764719	1	8.621488742657386	Private-Public	20	8.6776094	6.4191804
33	0317e645-a076-49ca-8bc7-eb077ec6d304__ef71942e-bcc3-4238-820f-7a0d80fcdfee	20530	5167	10	4.2626801	.375	.140625	.41389138	.15520926	1.1037103	1	8.621488742657386	Private-Public	21	8.6776094	6.5896139
34	0317e645-a076-49ca-8bc7-eb077ec6d304__ef71942e-bcc3-4238-820f-7a0d80fcdfee	20530	5167	7	4.2464523	.4375	.19140625	.58493567	.25590935	1.3369958	1	8.621488742657386	Private-Public	22	8.6776094	6.7713628
35	0317e645-a076-49ca-8bc7-eb077ec6d304__ef71942e-bcc3-4238-820f-7a0d80fcdfee	20530	5167	6	3.6678259	.4375	.19140625	.44639936	.19529971	1.0203414	1	8.621488742657386	Private-Public	23	8.6776094	6.799613
36	0317e645-a076-49ca-8bc7-eb077ec6d304__ef71942e-bcc3-4238-820f-7a0d80fcdfee	20530	5167	5	3.8329797	.60000002	.36000001	.66138351	.39683008	1.1023058	1	8.621488742657386	Private-Public	24	8.6776094	7.2499256
37	0317e645-a076-49ca-8bc7-eb077ec6d304__ef71942e-bcc3-4238-820f-7a0d80fcdfee	20530	5167	7	3.6375861	.69230771	.47928998	.57123268	.3954688	.82511383	1	8.621488742657386	Private-Public	25	8.6776094	7.6430035
38	0317e645-a076-49ca-8bc7-eb077ec6d304__ef71942e-bcc3-4238-820f-7a0d80fcdfee	20530	5167	7	3.6375861	.44999999	.20249999	.50185645	.22583538	1.1152365	1	8.621488742657386	Private-Public	26	8.6776094	7.9475017
39	0317e645-a076-49ca-8bc7-eb077ec6d304__ef71942e-bcc3-4238-820f-7a0d80fcdfee	20530	5167	7	3.6375861	.36000001	.1296	.32165903	.11579724	.89349723	1	8.621488742657386	Private-Public	27	8.6776094	8.0920868
40	0317e645-a076-49ca-8bc7-eb077ec6d304__ef71942e-bcc3-4238-820f-7a0d80fcdfee	20530	5167	5	2.9014215	.40000001	.16000001	.42235133	.16894054	1.0558783	1	8.621488742657386	Private-Public	28	8.6776094	8.0908623
41	0317e645-a076-49ca-8bc7-eb077ec6d304__ef71942e-bcc3-4238-820f-7a0d80fcdfee	20530	5167	4	2.2246234	.22222222	.049382716	.2471496	.054922134	1.1121732	1	8.621488742657386	Private-Public	29	8.6776094	8.0317106
42	0317e645-a076-49ca-8bc7-eb077ec6d304__ef71942e-bcc3-4238-820f-7a0d80fcdfee	20530	5167	2	0	.34615386	.11982249	.31915176	.11047561	.92199391	1	8.621488742657386	Private-Public	30	8.6776094	7.9904075
43	0317e645-a076-49ca-8bc7-eb077ec6d304__ef71942e-bcc3-4238-820f-7a0d80fcdfee	20530	5167	2	0	.44999999	.20249999	.63482296	.28567031	1.4107177	1	8.621488742657386	Private-Public	31	8.6776094	7.6285176
44	0317e645-a076-49ca-8bc7-eb077ec6d304__ef71942e-bcc3-4238-820f-7a0d80fcdfee	20530	5167	2	0	.60000002	.36000001	.68508404	.41105044	1.1418067	1	8.621488742657386	Private-Public	32	8.6776094	7.5226707
31	031e2ebc-0430-4836-acc8-c254d694194d__30ab256b-8ce4-4862-a9f0-175e81477c68	25270	13181	1	3.7612002	.42857143	.18367347	1.4500865	.62146562	3.3835351	3	8.628064237522048	Private-Private	10.5	3.7727609	2.1972246
32	031e2ebc-0430-4836-acc8-c254d694194d__30ab256b-8ce4-4862-a9f0-175e81477c68	25270	13181	1	3.7612002	.42857143	.18367347	1.3217224	.56645244	3.0840189	1	8.628064237522048	Private-Private	11.5	3.7727609	2.1972246
33	031e2ebc-0430-4836-acc8-c254d694194d__30ab256b-8ce4-4862-a9f0-175e81477c68	25270	13181	1	3.7612002	.42857143	.18367347	1.2156966	.52101284	2.8366253	1	8.628064237522048	Private-Private	12.5	3.7727609	2.1400661
34	031e2ebc-0430-4836-acc8-c254d694194d__30ab256b-8ce4-4862-a9f0-175e81477c68	25270	13181	1	3.7612002	.42857143	.18367347	1.2433217	.53285217	2.9010839	1	8.628064237522048	Private-Private	13.5	3.7727609	1.8718022
29	031e2ebc-0430-4836-acc8-c254d694194d__9ee313e4-f0bb-4c17-b439-6493e4f340ed	25270	1342	2	3.1780539	.16666667	.02777778	.51261568	.085435949	3.0756938	0	8.628064237522048	Private-Private	18.5	5.8777356	6.2304816
30	031e2ebc-0430-4836-acc8-c254d694194d__9ee313e4-f0bb-4c17-b439-6493e4f340ed	25270	1342	2	3.1780539	.16666667	.02777778	.476147	.079357833	2.8568819	1	8.628064237522048	Private-Private	19.5	5.8777356	6.3153582
31	031e2ebc-0430-4836-acc8-c254d694194d__9ee313e4-f0bb-4c17-b439-6493e4f340ed	25270	1342	2	3.1780539	.1875	.03515625	.63441283	.11895241	3.3835351	1	8.628064237522048	Private-Private	20.5	5.8777356	6.258625
32	031e2ebc-0430-4836-acc8-c254d694194d__9ee313e4-f0bb-4c17-b439-6493e4f340ed	25270	1342	2	3.1780539	.1875	.03515625	.57825357	.10842254	3.0840189	1	8.628064237522048	Private-Private	21.5	5.8777356	6.3394771
26	03205718-4f77-47fa-8efd-b58d6d2fe9bb__d1740736-f76d-47f2-bcb9-7abc0bf5d069	18793	2683	1	2.0794415	.14285715	.020408165	.39911613	.057016592	2.7938128	0	4.963987098489952	Private-Private	14	5.6167712	7.1996784
27	03205718-4f77-47fa-8efd-b58d6d2fe9bb__d1740736-f76d-47f2-bcb9-7abc0bf5d069	18793	2683	1	2.0794415	.14285715	.020408165	.27933791	.039905418	1.9553653	1	4.963987098489952	Private-Private	15	5.6167712	6.9953084
28	03205718-4f77-47fa-8efd-b58d6d2fe9bb__d1740736-f76d-47f2-bcb9-7abc0bf5d069	18793	2683	1	2.0794415	.16666667	.02777778	.30651772	.051086292	1.8391063	1	4.963987098489952	Private-Private	16	5.6167712	6.3578424
29	03205718-4f77-47fa-8efd-b58d6d2fe9bb__d1740736-f76d-47f2-bcb9-7abc0bf5d069	18793	2683	1	2.0794415	.2	.040000003	.45576522	.091153048	2.278826	1	4.963987098489952	Private-Private	17	5.6167712	5.8245239
24	03231b63-c240-4a05-aa92-c80f48e2c39f__0f22911d-d667-4412-ac8b-386a32d1ec1e	19551	3612	1	1.6094379	.27272728	.074380167	.7169354	.19552782	2.628763	0	8.37164526621738	Private-Private	10	4.6491871	5.6365738
25	03231b63-c240-4a05-aa92-c80f48e2c39f__0f22911d-d667-4412-ac8b-386a32d1ec1e	19551	3612	1	1.6094379	.26086956	.068052925	.7101661	.18526071	2.7223034	1	8.37164526621738	Private-Private	11	4.6491871	5.7054477
26	03231b63-c240-4a05-aa92-c80f48e2c39f__0f22911d-d667-4412-ac8b-386a32d1ec1e	19551	3612	1	1.6094379	.30000001	.090000004	.82466292	.24739888	2.7488763	1	8.37164526621738	Private-Private	12	4.6491871	5.5664344
27	03231b63-c240-4a05-aa92-c80f48e2c39f__0f22911d-d667-4412-ac8b-386a32d1ec1e	19551	3612	1	1.6094379	.27272728	.074380167	.62307882	.16993058	2.2846222	1	8.37164526621738	Private-Private	13	4.6491871	5.5274429
10	032bb96b-4cb7-4cf3-8201-fb1c37066a34__386d08ad-f919-444c-af28-b6604b4fa791	3560	5051	2	2.9704144	.5	.25	1.2693188	.63465941	2.5386376	0	6.651379289002311	Private-Private	7.5	4.0943446	2.3513753
11	032bb96b-4cb7-4cf3-8201-fb1c37066a34__386d08ad-f919-444c-af28-b6604b4fa791	3560	5051	2	2.9704144	.60000002	.36000001	.93532664	.56119597	1.5588777	1	6.651379289002311	Private-Private	8.5	4.0943446	2.442347
12	032bb96b-4cb7-4cf3-8201-fb1c37066a34__386d08ad-f919-444c-af28-b6604b4fa791	3560	5051	2	2.9704144	.60000002	.36000001	1.2726084	.763565	2.1210139	1	6.651379289002311	Private-Private	9.5	4.0943446	2.442347
13	032bb96b-4cb7-4cf3-8201-fb1c37066a34__386d08ad-f919-444c-af28-b6604b4fa791	3560	5051	3	2.7080503	.5	.25	1.1443305	.57216525	2.288661	1	6.651379289002311	Private-Private	10.5	4.0943446	2.6026897
14	032bb96b-4cb7-4cf3-8201-fb1c37066a34__386d08ad-f919-444c-af28-b6604b4fa791	3560	5051	2	1.7917595	.5	.25	1.1926526	.59632629	2.3853052	1	6.651379289002311	Private-Private	11.5	4.0943446	2.7725887
15	032bb96b-4cb7-4cf3-8201-fb1c37066a34__386d08ad-f919-444c-af28-b6604b4fa791	3560	5051	1	1.7917595	.60000002	.36000001	1.533633	.92017978	2.5560548	1	6.651379289002311	Private-Private	12.5	4.0943446	2.0149031
16	032bb96b-4cb7-4cf3-8201-fb1c37066a34__386d08ad-f919-444c-af28-b6604b4fa791	3560	5051	1	1.7917595	.5	.25	1.3715271	.68576354	2.7430542	1	6.651379289002311	Private-Private	13.5	4.0943446	1.7917595
17	032bb96b-4cb7-4cf3-8201-fb1c37066a34__386d08ad-f919-444c-af28-b6604b4fa791	3560	5051	1	1.7917595	.5	.25	1.4619726	.7309863	2.9239452	1	6.651379289002311	Private-Private	14.5	4.0943446	1.704748
23	0330be08-8c69-4daf-ba37-c131b24ea111__18bfafa2-cb67-44bf-b0d7-4ee2499a7075	16600	18671	1	4.1431346	1	1	3.1035771	3.1035771	3.1035771	0	8.683964050094138	Private-Private	2	5.1957307	1.2527629
24	0330be08-8c69-4daf-ba37-c131b24ea111__18bfafa2-cb67-44bf-b0d7-4ee2499a7075	16600	18671	1	4.1431346	1	1	3.0040476	3.0040476	3.0040476	1	8.683964050094138	Private-Private	3	5.1957307	1.5040774
25	0330be08-8c69-4daf-ba37-c131b24ea111__18bfafa2-cb67-44bf-b0d7-4ee2499a7075	16600	18671	1	4.1431346	1	1	2.6636558	2.6636558	2.6636558	1	8.683964050094138	Private-Private	4	5.1957307	1.5040774
26	0330be08-8c69-4daf-ba37-c131b24ea111__18bfafa2-cb67-44bf-b0d7-4ee2499a7075	16600	18671	1	4.1431346	.66666669	.44444448	1.8494697	1.2329799	2.7742045	1	8.683964050094138	Private-Private	5	5.1957307	2.0149031
30	0330be08-8c69-4daf-ba37-c131b24ea111__29663171-3327-478e-a75d-bc0a6c238910	16600	2074	1	.69314718	.15625	.024414063	-.061980851	-.0096845077	-.39667743	0	5.637612425026308	Private-Private	19.5	5.6383548	5.7884297
31	0330be08-8c69-4daf-ba37-c131b24ea111__29663171-3327-478e-a75d-bc0a6c238910	16600	2074	1	.69314718	.15625	.024414063	-.010671931	-.0016674892	-.068300359	1	5.637612425026308	Private-Private	20.5	5.6383548	5.6058021
32	0330be08-8c69-4daf-ba37-c131b24ea111__29663171-3327-478e-a75d-bc0a6c238910	16600	2074	1	.69314718	.1	.010000001	.00050441455	.00005044146	.0050441455	1	5.637612425026308	Private-Private	21.5	5.6383548	5.4071717
33	0330be08-8c69-4daf-ba37-c131b24ea111__29663171-3327-478e-a75d-bc0a6c238910	16600	2074	1	.69314718	.10714286	.011479592	-.038592514	-.004134912	-.3601968	1	5.637612425026308	Private-Private	22.5	5.6383548	5.1901751
24	0330be08-8c69-4daf-ba37-c131b24ea111__7038adb0-b657-4c7f-8b80-f674f118dc1b	16600	1339	1	3.7841897	.041666668	.0017361112	.12516865	.0052153608	3.0040476	0	6.079286784045959	Private-Private	14.5	6.7232313	7.3849206
25	0330be08-8c69-4daf-ba37-c131b24ea111__7038adb0-b657-4c7f-8b80-f674f118dc1b	16600	1339	1	3.7841897	.047619049	.0022675737	.12684076	.0060400357	2.6636558	1	6.079286784045959	Private-Private	15.5	6.7232313	7.2305632
26	0330be08-8c69-4daf-ba37-c131b24ea111__7038adb0-b657-4c7f-8b80-f674f118dc1b	16600	1339	1	3.7841897	.14285715	.020408165	.39631495	.056616422	2.7742045	1	6.079286784045959	Private-Private	16.5	6.7232313	7.1651068
27	0330be08-8c69-4daf-ba37-c131b24ea111__7038adb0-b657-4c7f-8b80-f674f118dc1b	16600	1339	1	3.7841897	.19047619	.03628118	.51978451	.099006578	2.7288687	1	6.079286784045959	Private-Private	17.5	6.7232313	7.1404529
24	0330be08-8c69-4daf-ba37-c131b24ea111__8bd6a80d-2de9-4ede-b0bd-17a6eef2be32	16600	3736	1	3.7841897	.03125	.0009765625	.093876489	.0029336403	3.0040476	0	6.374281877544393	Private-Private	11	6.8167357	6.5475025
25	0330be08-8c69-4daf-ba37-c131b24ea111__8bd6a80d-2de9-4ede-b0bd-17a6eef2be32	16600	3736	1	3.7841897	.03125	.0009765625	.083239242	.0026012263	2.6636558	1	6.374281877544393	Private-Private	12	6.8167357	6.5228276
26	0330be08-8c69-4daf-ba37-c131b24ea111__8bd6a80d-2de9-4ede-b0bd-17a6eef2be32	16600	3736	1	3.7841897	.13636364	.018595042	.37830064	.051586449	2.7742045	1	6.374281877544393	Private-Private	13	6.8167357	5.8833222
27	0330be08-8c69-4daf-ba37-c131b24ea111__8bd6a80d-2de9-4ede-b0bd-17a6eef2be32	16600	3736	1	3.7841897	.19047619	.03628118	.51978451	.099006578	2.7288687	1	6.374281877544393	Private-Private	14	6.8167357	5.768321
45	03312d39-2259-4433-bc00-090cd01ee03a__e29ffa56-eefe-4450-a47f-3d88d0d5feae	54704	110	1	0	.0096618356	.000093351067	.033539709	.00032405515	3.47136	0	8.254234281741223	Private-Private	24.5	9.1117897	12.86664
43	033add57-4a14-4527-bc68-97570a4f88d0__37b6de4e-cb17-4eb7-bfc9-56de068e3423	50322	1903	1	0	.01923077	.00036982252	.0761915	.0014652213	3.9619579	0	0	Private-Private	22	6.1800165	8.4917727
44	033add57-4a14-4527-bc68-97570a4f88d0__37b6de4e-cb17-4eb7-bfc9-56de068e3423	50322	1903	1	0	.017857144	.00031887757	.068950184	.0012312533	3.8612101	1	0	Private-Private	23	6.1800165	8.3441486
45	033add57-4a14-4527-bc68-97570a4f88d0__37b6de4e-cb17-4eb7-bfc9-56de068e3423	50322	1903	1	0	.02	.00039999999	.079984553	.0015996911	3.9992278	1	0	Private-Private	24	6.1800165	8.2349625
40	034bce77-bd3e-4319-afd1-59641af71274__52385d93-3a5c-4218-a360-bfa9faf9954d	40692	4130	1	1.3862944	.31578946	.099722981	.74769294	.23611355	2.3676944	4	9.061065209370579	Private-Public	21	4.8790069	5.0304379
41	034bce77-bd3e-4319-afd1-59641af71274__52385d93-3a5c-4218-a360-bfa9faf9954d	40692	4130	1	1.3862944	.30000001	.090000004	.76545	.229635	2.5514998	1	9.061065209370579	Private-Public	22	4.8790069	5.1119876
42	034bce77-bd3e-4319-afd1-59641af71274__52385d93-3a5c-4218-a360-bfa9faf9954d	40692	4130	1	1.3862944	.30000001	.090000004	.82250768	.24675229	2.7416921	1	9.061065209370579	Private-Public	23	4.8790069	5.0657544
43	034bce77-bd3e-4319-afd1-59641af71274__52385d93-3a5c-4218-a360-bfa9faf9954d	40692	4130	1	1.3862944	.23999999	.057599999	.58965111	.14151627	2.4568796	1	9.061065209370579	Private-Public	24	4.8790069	4.9836068
39	034bce77-bd3e-4319-afd1-59641af71274__76d9de22-4986-4109-8dca-6b255dcb0d7b	40692	31422	1	2.9444389	.5	.25	1.3551828	.67759138	2.7103655	0	0	Private-Private	20.5	5.0782938	3.1780539
40	034bce77-bd3e-4319-afd1-59641af71274__76d9de22-4986-4109-8dca-6b255dcb0d7b	40692	31422	1	2.9444389	.77777779	.60493827	1.9261925	1.4981496	2.4765332	1	0	Private-Private	21.5	5.0782938	3.3499041
41	034bce77-bd3e-4319-afd1-59641af71274__76d9de22-4986-4109-8dca-6b255dcb0d7b	40692	31422	1	2.9444389	.77777779	.60493827	2.1315255	1.6578532	2.7405329	1	0	Private-Private	22.5	5.0782938	3.7013021
42	034bce77-bd3e-4319-afd1-59641af71274__76d9de22-4986-4109-8dca-6b255dcb0d7b	40692	31422	1	2.9444389	.875	.765625	1.89256	1.65599	2.1629257	1	0	Private-Private	23.5	5.0782938	3.5553482
39	034bce77-bd3e-4319-afd1-59641af71274__7af49899-d72b-40a2-be25-6ee7790db7cc	40692	31423	1	2.9444389	.5	.25	1.3551828	.67759138	2.7103655	0	9.056342041699741	Private-Private	6.5	4.1431346	2.3513753
40	034bce77-bd3e-4319-afd1-59641af71274__7af49899-d72b-40a2-be25-6ee7790db7cc	40692	31423	1	2.9444389	.875	.765625	2.1669664	1.8960958	2.4765332	1	9.056342041699741	Private-Private	7.5	4.1431346	2.3978953
41	034bce77-bd3e-4319-afd1-59641af71274__7af49899-d72b-40a2-be25-6ee7790db7cc	40692	31423	1	2.9444389	.875	.765625	2.3979664	2.0982206	2.7405329	1	9.056342041699741	Private-Private	8.5	4.1431346	2.9177706
42	034bce77-bd3e-4319-afd1-59641af71274__7af49899-d72b-40a2-be25-6ee7790db7cc	40692	31423	1	2.9444389	1	1	2.1629257	2.1629257	2.1629257	1	9.056342041699741	Private-Private	9.5	4.1431346	2.8332133
42	034bce77-bd3e-4319-afd1-59641af71274__e7dbb63f-f56f-4be7-83a7-c0dfe9352ebf	40692	3967	1	.69314718	.089552239	.0080196038	.24552466	.021987284	2.7416921	3	9.061065209370579	Private-Public	23	7.175107	9.9817667
43	034bce77-bd3e-4319-afd1-59641af71274__e7dbb63f-f56f-4be7-83a7-c0dfe9352ebf	40692	3967	2	.4054651	.086956523	.0075614369	.2136417	.01857754	2.4568796	1	9.061065209370579	Private-Public	24	7.175107	9.8676786
44	034bce77-bd3e-4319-afd1-59641af71274__e7dbb63f-f56f-4be7-83a7-c0dfe9352ebf	40692	3967	2	.4054651	.07692308	.0059171603	.19429225	.014945557	2.525799	1	9.061065209370579	Private-Public	25	7.175107	9.8584642
45	034bce77-bd3e-4319-afd1-59641af71274__e7dbb63f-f56f-4be7-83a7-c0dfe9352ebf	40692	3967	2	.4054651	.087719299	.0076946756	.2388974	.020955913	2.7234304	1	9.061065209370579	Private-Public	26	7.175107	9.8210564
37	03503b07-0794-4d5c-8643-53dbaa0c1f98__a598c8f3-c68b-4d83-96fa-a10638f1705e	37452	16220	1	0	.5	.25	1.7946057	.89730287	3.5892115	0	7.882013043525037	Private-Private	9	1.704748	1.2527629
38	03503b07-0794-4d5c-8643-53dbaa0c1f98__a598c8f3-c68b-4d83-96fa-a10638f1705e	37452	16220	1	0	.5	.25	1.8189441	.90947205	3.6378882	1	7.882013043525037	Private-Private	10	1.704748	1.3862944
39	03503b07-0794-4d5c-8643-53dbaa0c1f98__a598c8f3-c68b-4d83-96fa-a10638f1705e	37452	16220	1	0	.5	.25	1.8280213	.91401064	3.6560426	1	7.882013043525037	Private-Private	11	1.704748	1.3862944
40	03503b07-0794-4d5c-8643-53dbaa0c1f98__a598c8f3-c68b-4d83-96fa-a10638f1705e	37452	16220	1	0	.33333334	.11111112	1.2363575	.41211915	3.7090721	1	7.882013043525037	Private-Private	12	1.704748	1.5040774
[truncated: 70,852 more rows]
